# Supplementary material for: 1,5-Bis[(E)-1-(2-hydroxyphenyl)ethyl­idene]thiocarbonohydrazide mono­hydrate
Source: Acta Crystallogr Sect E Struct Rep Online. 2010 Feb 6;66(Pt 3):o555. doi: 10.1107/S1600536810004241 (PMC2983601; doi:10.1107/S1600536810004241)
Supplement: Supplementary file 1 [file e-66-0o555-sup1.cif]

##############################################################################
###                                                                        ###
###        Electronic paper (Acta Crystallographica Section E)             ###
###                                                                        ###
##############################################################################
#                                                                            #
# This CIF contains the data in a paper accepted for publication in Acta     #
# Crystallographica Section E. It conforms to the requirements of Notes      #
# for Authors for Section E, and has been peer reviewed under the auspices   #
# of the IUCr Commission on Journals.                                        #
#                                                                            #
# Full details of the Crystallographic Information File format               #
# are given in the paper "The Crystallographic Information File (CIF):       #
# a New Standard Archive File for Crystallography" by S. R. Hall, F. H.      #
# Allen and I. D. Brown [Acta Cryst. (1991), A47, 655-685].                  #
#                                                                            #
# The current version of the core CIF dictionary is obtainable from          #
# ftp://ftp.iucr.org/pub/cif_core.dic. The current version number is 2.4.    #
#                                                                            #
# Software is freely available for graphical display of the structure(s) in  #
# this CIF.  For information consult the CIF home page http://www.iucr.org/  #
# cif/home.html                                                              #
#                                                                            #
# This file may be used for bona fide research purposes within the           #
# scientific community so long as proper attribution is given to the journal # 
# article from which it was obtained.                                        #
#                                                                            #
##############################################################################
                                             
data_global
_audit_creation_method     SHELXL-97
_journal_date_recd_electronic     2010-02-02
_journal_date_accepted     2010-02-02
_journal_name_full     'Acta Crystallographica, Section E'
_journal_year     2010
_journal_volume     66
_journal_issue      3
_journal_page_first     o555
_journal_page_last     o555
_journal_paper_category     QO
_journal_coeditor_code     HB5327
_publ_contact_author_name     'Edward RT Tiekink'
_publ_contact_author_address
;
Department of Chemistry
University of Malaya
50603 Kuala Lumpur
Malaysia
;
_publ_contact_author_email     Edward.Tiekink@gmail.com
_publ_contact_author_fax     '+60 3 7967 4193'
_publ_contact_author_phone     '+60 3 7967 6775'
_publ_section_title
;
1,5-Bis[(<i>E</i>)-1-(2-hydroxyphenyl)ethylidene]thiocarbonohydrazide
monohydrate
;
loop_
    _publ_author_name
    _publ_author_footnote
    _publ_author_address
    'Affan, Md. Abu'
;
Additional correspondence author: maaffan@frst.unimas.my.
;
;
Department of Chemistry
Faculty of Resource Science and Technology
Universiti Malaysia Sarawak
94300 Kota Samarahan
Sarawak
Malaysia
;
    'Chee, Dayang N. A.' .
;
Department of Chemistry
Faculty of Resource Science and Technology
Universiti Malaysia Sarawak
94300 Kota Samarahan
Sarawak
Malaysia
;
    'Ahmad, Fasihuddin B.' .
;
Department of Chemistry
Faculty of Resource Science and Technology
Universiti Malaysia Sarawak
94300 Kota Samarahan
Sarawak
Malaysia
;
    'Tiekink, Edward R. T.' .
;
Department of Chemistry
University of Malaya
50603 Kuala Lumpur
Malaysia
;
data_I
_audit_creation_method     SHELXL97
_chemical_name_systematic
;
1,5-Bis[(<i>E</i>)-1-(2-hydroxyphenyl)ethylidene]thiocarbonohydrazide
monohydrate
;
_chemical_name_common     ?
_chemical_formula_moiety     'C17 H18 N4 O2 S , H2 O'
_chemical_formula_sum     'C17 H20 N4 O3 S1'
_chemical_formula_iupac     'C17 H18 N4 O2 S , H2 O'
_chemical_formula_weight     360.43
_chemical_melting_point     ?
_symmetry_cell_setting     monoclinic
_symmetry_space_group_name_H-M     'P 21/n'
_symmetry_space_group_name_Hall     '-P 2yn'
loop_
    _symmetry_equiv_pos_as_xyz
    'x, y, z'
    '-x+1/2, y+1/2, -z+1/2'
    '-x, -y, -z'
    'x-1/2, -y-1/2, z-1/2'
_cell_length_a     15.8654(3)
_cell_length_b     7.39380(10)
_cell_length_c     16.3697(3)
_cell_angle_alpha     90
_cell_angle_beta     115.9220(10)
_cell_angle_gamma     90
_cell_volume     1727.06(5)
_cell_formula_units_Z     4
_cell_measurement_reflns_used     4324
_cell_measurement_theta_min     2.9
_cell_measurement_theta_max     27.4
_cell_measurement_temperature     100(2)
_exptl_crystal_description     prism
_exptl_crystal_colour     colourless
_exptl_crystal_size_max     0.44
_exptl_crystal_size_mid     0.13
_exptl_crystal_size_min     0.07
_exptl_crystal_density_diffrn     1.386
_exptl_crystal_density_meas     ?
_exptl_crystal_density_method     'not measured'
_exptl_crystal_F_000     760
_exptl_absorpt_coefficient_mu     0.212
_exptl_absorpt_correction_type     multi-scan
_exptl_absorpt_process_details     '(SADABS; Sheldrick, 1996)'
_exptl_absorpt_correction_T_min     0.905
_exptl_absorpt_correction_T_max     1
_exptl_special_details
;
;
_diffrn_ambient_temperature     100(2)
_diffrn_radiation_type     MoK\a
_diffrn_radiation_wavelength     0.71073
_diffrn_radiation_source     'sealed tube'
_diffrn_radiation_monochromator     'graphite'
_diffrn_measurement_device_type     'Bruker SMART APEXII CCD'
_diffrn_measurement_method     '\f and \w scans'
_diffrn_detector_area_resol_mean     ?
_diffrn_reflns_number     15464
_diffrn_reflns_av_R_equivalents     0.033
_diffrn_reflns_av_sigmaI/netI     0.032
_diffrn_reflns_theta_min     1.5
_diffrn_reflns_theta_max     27.5
_diffrn_reflns_theta_full     27.5
_diffrn_measured_fraction_theta_max     0.997
_diffrn_measured_fraction_theta_full     0.997
_diffrn_reflns_limit_h_min     -20
_diffrn_reflns_limit_h_max     20
_diffrn_reflns_limit_k_min     -9
_diffrn_reflns_limit_k_max     8
_diffrn_reflns_limit_l_min     -21
_diffrn_reflns_limit_l_max     21
_diffrn_standards_number     0
_diffrn_standards_interval_count     ?
_diffrn_standards_decay_%     '<1'
_refine_special_details
;
Refinement of <i>F</i>^2^ against ALL reflections. The weighted <i>R</i>-factor
wR and goodness of fit <i>S</i> are based on <i>F</i>^2^, conventional
<i>R</i>-factors <i>R</i> are based on <i>F</i>, with <i>F</i> set to zero for
negative <i>F</i>^2^. The threshold expression of <i>F</i>^2^ >
2\s(<i>F</i>^2^) is used only for calculating <i>R</i>-factors(gt) etc. and is
not relevant to the choice of reflections for refinement. <i>R</i>-factors
based on <i>F</i>^2^ are statistically about twice as large as those based on
<i>F</i>, and <i>R</i>- factors based on ALL data will be even larger.
;
_reflns_number_total     3968
_reflns_number_gt     3136
_reflns_threshold_expression     I>2\s(I)
_refine_ls_structure_factor_coef     Fsqd
_refine_ls_matrix_type     full
_refine_ls_R_factor_all     0.055
_refine_ls_R_factor_gt     0.038
_refine_ls_wR_factor_gt     0.092
_refine_ls_wR_factor_ref     0.102
_refine_ls_goodness_of_fit_ref     1.03
_refine_ls_restrained_S_all     1.03
_refine_ls_number_reflns     3968
_refine_ls_number_parameters     246
_refine_ls_number_restraints     7
_refine_ls_hydrogen_treatment     mixed
_refine_ls_weighting_scheme     calc
_refine_ls_weighting_details
         'calc w=1/[\s^2^(Fo^2^)+(0.0487P)^2^+0.7503P] where P=(Fo^2^+2Fc^2^)/3'
_atom_sites_solution_hydrogens     geom
_atom_sites_solution_primary     direct
_atom_sites_solution_secondary     difmap
_refine_ls_shift/su_max     0.001
_refine_ls_shift/su_mean     0.000
_refine_diff_density_max     0.35
_refine_diff_density_min     -0.27
_refine_ls_extinction_method     none
_refine_ls_extinction_coef     ?
loop_
    _atom_type_symbol
    _atom_type_description
    _atom_type_scat_dispersion_real
    _atom_type_scat_dispersion_imag
    _atom_type_scat_source
    'C' 'C' 0.0033 0.0016
                         'International Tables Vol C Tables 4.2.6.8 and 6.1.1.4'
    'H' 'H' 0.0000 0.0000
                         'International Tables Vol C Tables 4.2.6.8 and 6.1.1.4'
    'N' 'N' 0.0061 0.0033
                         'International Tables Vol C Tables 4.2.6.8 and 6.1.1.4'
    'O' 'O' 0.0106 0.0060
                         'International Tables Vol C Tables 4.2.6.8 and 6.1.1.4'
    'S' 'S' 0.1246 0.1234
                         'International Tables Vol C Tables 4.2.6.8 and 6.1.1.4'
_computing_data_collection     'APEX2 (Bruker, 2007)'
_computing_cell_refinement     'SAINT (Bruker, 2007)'
_computing_data_reduction     'SAINT (Bruker, 2007)'
_computing_structure_solution     'SHELXS86 (Sheldrick, 2008)'
_computing_structure_refinement     'SHELXL97 (Sheldrick, 2008)'
_computing_molecular_graphics
                      'ORTEP-3 (Farrugia, 1997) and DIAMOND (Brandenburg, 2006)'
_computing_publication_material     'SHELXL97 (Sheldrick, 2008)'
loop_
    _atom_site_type_symbol
    _atom_site_label
    _atom_site_fract_x
    _atom_site_fract_y
    _atom_site_fract_z
    _atom_site_U_iso_or_equiv
    _atom_site_adp_type
    _atom_site_calc_flag
    _atom_site_refinement_flags
    _atom_site_occupancy
    _atom_site_disorder_assembly
    _atom_site_disorder_group
    S S1 0.65089(3) 0.17338(6) 0.56929(3) 0.02002(12) Uani d . 1 . .
    O O1 0.65341(7) 0.31213(16) 0.77557(8) 0.0213(3) Uani d D 1 . .
    H H1O 0.6224(14) 0.300(3) 0.7201(15) 0.032 Uiso d D 1 . .
    O O2 0.70052(8) -0.01110(17) 0.38996(7) 0.0225(3) Uani d D 1 . .
    H H2O 0.6629(14) 0.041(3) 0.4040(14) 0.034 Uiso d D 1 . .
    O O3 0.82009(8) 0.13214(18) 0.86971(9) 0.0240(3) Uani d D 1 . .
    H H3O 0.7673(15) 0.180(3) 0.8392(15) 0.036 Uiso d D 1 . .
    H H4O 0.8143(14) 0.022(3) 0.8646(15) 0.036 Uiso d D 1 . .
    N N1 0.47863(9) 0.29267(19) 0.53363(9) 0.0179(3) Uani d D 1 . .
    H H1N 0.4205(13) 0.313(2) 0.4972(12) 0.022 Uiso d D 1 . .
    N N2 0.51214(9) 0.33207(18) 0.62387(8) 0.0166(3) Uani d . 1 . .
    N N3 0.49527(9) 0.19563(19) 0.41174(9) 0.0179(3) Uani d D 1 . .
    H H3N 0.4365(13) 0.229(3) 0.3827(13) 0.021 Uiso d D 1 . .
    N N4 0.54462(9) 0.12100(18) 0.36967(9) 0.0172(3) Uani d . 1 . .
    C C1 0.53819(10) 0.2217(2) 0.50290(11) 0.0170(3) Uani d . 1 . .
    C C2 0.45776(10) 0.4008(2) 0.65560(10) 0.0158(3) Uani d . 1 . .
    C C3 0.35589(10) 0.4419(2) 0.59818(11) 0.0203(3) Uani d . 1 . .
    H H3A 0.3499 0.5603 0.5693 0.030 Uiso calc R 1 . .
    H H3B 0.3227 0.4433 0.6365 0.030 Uiso calc R 1 . .
    H H3C 0.3287 0.3488 0.5513 0.030 Uiso calc R 1 . .
    C C4 0.50342(10) 0.4407(2) 0.75353(10) 0.0163(3) Uani d . 1 . .
    C C5 0.59838(11) 0.3942(2) 0.80910(11) 0.0175(3) Uani d . 1 . .
    C C6 0.63916(11) 0.4332(2) 0.90125(11) 0.0206(3) Uani d . 1 . .
    H H6 0.7024 0.3997 0.9379 0.025 Uiso calc R 1 . .
    C C7 0.58878(11) 0.5202(2) 0.94020(11) 0.0225(4) Uani d . 1 . .
    H H7 0.6175 0.5468 1.0033 0.027 Uiso calc R 1 . .
    C C8 0.49609(11) 0.5689(2) 0.88708(11) 0.0223(4) Uani d . 1 . .
    H H8 0.4613 0.6295 0.9136 0.027 Uiso calc R 1 . .
    C C9 0.45484(11) 0.5287(2) 0.79543(11) 0.0191(3) Uani d . 1 . .
    H H9 0.3913 0.5619 0.7598 0.023 Uiso calc R 1 . .
    C C10 0.50214(11) 0.0843(2) 0.28371(10) 0.0172(3) Uani d . 1 . .
    C C11 0.39945(11) 0.1186(2) 0.22693(11) 0.0235(4) Uani d . 1 . .
    H H11A 0.3647 0.0869 0.2618 0.035 Uiso calc R 1 . .
    H H11B 0.3771 0.0445 0.1718 0.035 Uiso calc R 1 . .
    H H11C 0.3896 0.2468 0.2101 0.035 Uiso calc R 1 . .
    C C12 0.56124(11) 0.0036(2) 0.24484(10) 0.0178(3) Uani d . 1 . .
    C C13 0.65610(11) -0.0429(2) 0.29941(11) 0.0187(3) Uani d . 1 . .
    C C14 0.70852(11) -0.1286(2) 0.26121(11) 0.0227(4) Uani d . 1 . .
    H H14 0.7713 -0.1634 0.2990 0.027 Uiso calc R 1 . .
    C C15 0.67062(12) -0.1635(2) 0.16938(12) 0.0242(4) Uani d . 1 . .
    H H15 0.7073 -0.2212 0.1440 0.029 Uiso calc R 1 . .
    C C16 0.57851(12) -0.1140(2) 0.11390(11) 0.0247(4) Uani d . 1 . .
    H H16 0.5523 -0.1360 0.0504 0.030 Uiso calc R 1 . .
    C C17 0.52543(12) -0.0331(2) 0.15140(11) 0.0217(4) Uani d . 1 . .
    H H17 0.4624 -0.0010 0.1128 0.026 Uiso calc R 1 . .
loop_
    _atom_site_aniso_label
    _atom_site_aniso_U_11
    _atom_site_aniso_U_22
    _atom_site_aniso_U_33
    _atom_site_aniso_U_12
    _atom_site_aniso_U_13
    _atom_site_aniso_U_23
    S1 0.01439(18) 0.0259(2) 0.01724(19) 0.00368(15) 0.00456(14) 0.00086(17)
    O1 0.0168(5) 0.0242(6) 0.0187(6) 0.0036(5) 0.0039(5) -0.0026(5)
    O2 0.0162(5) 0.0326(7) 0.0167(6) 0.0010(5) 0.0054(5) -0.0034(5)
    O3 0.0144(5) 0.0226(7) 0.0283(6) 0.0009(5) 0.0031(5) -0.0023(6)
    N1 0.0135(6) 0.0230(8) 0.0150(6) 0.0015(5) 0.0042(5) -0.0006(6)
    N2 0.0165(6) 0.0166(7) 0.0148(6) -0.0005(5) 0.0049(5) 0.0007(5)
    N3 0.0142(6) 0.0210(7) 0.0162(6) 0.0020(5) 0.0046(5) -0.0002(6)
    N4 0.0170(6) 0.0167(7) 0.0176(6) -0.0003(5) 0.0075(5) 0.0003(5)
    C1 0.0168(7) 0.0155(8) 0.0180(8) -0.0017(6) 0.0069(6) 0.0014(6)
    C2 0.0152(7) 0.0135(8) 0.0181(7) -0.0021(6) 0.0066(6) 0.0014(6)
    C3 0.0165(7) 0.0247(9) 0.0182(8) -0.0006(6) 0.0062(6) -0.0005(7)
    C4 0.0162(7) 0.0139(8) 0.0179(7) -0.0031(6) 0.0066(6) 0.0008(6)
    C5 0.0175(7) 0.0130(8) 0.0212(8) -0.0013(6) 0.0078(6) 0.0005(6)
    C6 0.0179(7) 0.0185(9) 0.0200(8) -0.0027(6) 0.0032(6) 0.0014(7)
    C7 0.0253(8) 0.0226(9) 0.0177(8) -0.0057(7) 0.0075(7) -0.0023(7)
    C8 0.0247(8) 0.0211(9) 0.0243(8) -0.0022(7) 0.0136(7) -0.0031(7)
    C9 0.0167(7) 0.0194(8) 0.0209(8) -0.0015(6) 0.0081(6) 0.0008(7)
    C10 0.0186(7) 0.0132(8) 0.0176(7) -0.0033(6) 0.0058(6) 0.0015(6)
    C11 0.0193(8) 0.0236(9) 0.0226(8) -0.0014(6) 0.0046(7) 0.0001(7)
    C12 0.0212(8) 0.0136(8) 0.0170(7) -0.0025(6) 0.0069(6) 0.0014(6)
    C13 0.0206(7) 0.0181(8) 0.0172(7) -0.0049(6) 0.0080(6) 0.0006(6)
    C14 0.0190(8) 0.0249(9) 0.0243(8) -0.0027(6) 0.0096(7) 0.0006(7)
    C15 0.0319(9) 0.0202(9) 0.0263(9) -0.0032(7) 0.0181(7) -0.0024(7)
    C16 0.0360(9) 0.0202(9) 0.0169(8) -0.0018(7) 0.0105(7) -0.0019(7)
    C17 0.0248(8) 0.0168(8) 0.0186(8) 0.0003(6) 0.0050(7) 0.0008(7)
_geom_special_details
;
All s.u.'s (except the s.u. in the dihedral angle between two l.s. planes) are
estimated using the full covariance matrix. The cell s.u.'s are taken into
account individually in the estimation of s.u.'s in distances, angles and
torsion angles; correlations between s.u.'s in cell parameters are only used
when they are defined by crystal symmetry. An approximate (isotropic)
treatment of cell s.u.'s is used for estimating s.u.'s involving l.s. planes.
;
loop_
    _geom_bond_atom_site_label_1
    _geom_bond_atom_site_label_2
    _geom_bond_site_symmetry_2
    _geom_bond_distance
    _geom_bond_publ_flag
    S1 C1 . 1.6754(15) ?
    O1 C5 . 1.3606(19) ?
    O1 H1O . 0.83(2) ?
    O2 C13 . 1.3550(19) ?
    O2 H2O . 0.82(2) ?
    O3 H3O . 0.84(2) ?
    O3 H4O . 0.82(2) ?
    N1 C1 . 1.355(2) ?
    N1 N2 . 1.3649(18) ?
    N1 H1N . 0.865(18) ?
    N2 C2 . 1.290(2) ?
    N3 C1 . 1.356(2) ?
    N3 N4 . 1.3650(18) ?
    N3 H3N . 0.876(18) ?
    N4 C10 . 1.2956(19) ?
    C2 C4 . 1.472(2) ?
    C2 C3 . 1.503(2) ?
    C3 H3A . 0.9800 ?
    C3 H3B . 0.9800 ?
    C3 H3C . 0.9800 ?
    C4 C9 . 1.396(2) ?
    C4 C5 . 1.420(2) ?
    C5 C6 . 1.387(2) ?
    C6 C7 . 1.380(2) ?
    C6 H6 . 0.9500 ?
    C7 C8 . 1.389(2) ?
    C7 H7 . 0.9500 ?
    C8 C9 . 1.382(2) ?
    C8 H8 . 0.9500 ?
    C9 H9 . 0.9500 ?
    C10 C12 . 1.470(2) ?
    C10 C11 . 1.503(2) ?
    C11 H11A . 0.9800 ?
    C11 H11B . 0.9800 ?
    C11 H11C . 0.9800 ?
    C12 C17 . 1.406(2) ?
    C12 C13 . 1.416(2) ?
    C13 C14 . 1.392(2) ?
    C14 C15 . 1.378(2) ?
    C14 H14 . 0.9500 ?
    C15 C16 . 1.391(2) ?
    C15 H15 . 0.9500 ?
    C16 C17 . 1.377(2) ?
    C16 H16 . 0.9500 ?
    C17 H17 . 0.9500 ?
loop_
    _geom_angle_atom_site_label_1
    _geom_angle_atom_site_label_2
    _geom_angle_atom_site_label_3
    _geom_angle_site_symmetry_1
    _geom_angle_site_symmetry_3
    _geom_angle
    _geom_angle_publ_flag
    C5 O1 H1O . . 108.2(14) ?
    C13 O2 H2O . . 107.0(14) ?
    H3O O3 H4O . . 109(2) ?
    C1 N1 N2 . . 118.65(13) ?
    C1 N1 H1N . . 121.2(12) ?
    N2 N1 H1N . . 120.2(12) ?
    C2 N2 N1 . . 120.48(12) ?
    C1 N3 N4 . . 119.32(13) ?
    C1 N3 H3N . . 117.4(12) ?
    N4 N3 H3N . . 123.3(12) ?
    C10 N4 N3 . . 119.45(13) ?
    N1 C1 N3 . . 111.55(13) ?
    N1 C1 S1 . . 124.15(12) ?
    N3 C1 S1 . . 124.30(12) ?
    N2 C2 C4 . . 114.84(13) ?
    N2 C2 C3 . . 123.59(14) ?
    C4 C2 C3 . . 121.55(14) ?
    C2 C3 H3A . . 109.5 ?
    C2 C3 H3B . . 109.5 ?
    H3A C3 H3B . . 109.5 ?
    C2 C3 H3C . . 109.5 ?
    H3A C3 H3C . . 109.5 ?
    H3B C3 H3C . . 109.5 ?
    C9 C4 C5 . . 117.19(14) ?
    C9 C4 C2 . . 120.92(13) ?
    C5 C4 C2 . . 121.88(14) ?
    O1 C5 C6 . . 117.06(14) ?
    O1 C5 C4 . . 122.53(14) ?
    C6 C5 C4 . . 120.40(15) ?
    C7 C6 C5 . . 120.68(15) ?
    C7 C6 H6 . . 119.7 ?
    C5 C6 H6 . . 119.7 ?
    C6 C7 C8 . . 120.00(15) ?
    C6 C7 H7 . . 120.0 ?
    C8 C7 H7 . . 120.0 ?
    C9 C8 C7 . . 119.54(16) ?
    C9 C8 H8 . . 120.2 ?
    C7 C8 H8 . . 120.2 ?
    C8 C9 C4 . . 122.18(14) ?
    C8 C9 H9 . . 118.9 ?
    C4 C9 H9 . . 118.9 ?
    N4 C10 C12 . . 115.31(13) ?
    N4 C10 C11 . . 123.03(15) ?
    C12 C10 C11 . . 121.65(14) ?
    C10 C11 H11A . . 109.5 ?
    C10 C11 H11B . . 109.5 ?
    H11A C11 H11B . . 109.5 ?
    C10 C11 H11C . . 109.5 ?
    H11A C11 H11C . . 109.5 ?
    H11B C11 H11C . . 109.5 ?
    C17 C12 C13 . . 116.86(15) ?
    C17 C12 C10 . . 121.22(14) ?
    C13 C12 C10 . . 121.91(14) ?
    O2 C13 C14 . . 116.31(14) ?
    O2 C13 C12 . . 123.28(15) ?
    C14 C13 C12 . . 120.40(15) ?
    C15 C14 C13 . . 120.93(15) ?
    C15 C14 H14 . . 119.5 ?
    C13 C14 H14 . . 119.5 ?
    C14 C15 C16 . . 119.74(16) ?
    C14 C15 H15 . . 120.1 ?
    C16 C15 H15 . . 120.1 ?
    C17 C16 C15 . . 119.75(15) ?
    C17 C16 H16 . . 120.1 ?
    C15 C16 H16 . . 120.1 ?
    C16 C17 C12 . . 122.27(15) ?
    C16 C17 H17 . . 118.9 ?
    C12 C17 H17 . . 118.9 ?
loop_
    _geom_torsion_atom_site_label_1
    _geom_torsion_atom_site_label_2
    _geom_torsion_atom_site_label_3
    _geom_torsion_atom_site_label_4
    _geom_torsion_site_symmetry_1
    _geom_torsion_site_symmetry_2
    _geom_torsion_site_symmetry_3
    _geom_torsion_site_symmetry_4
    _geom_torsion
    _geom_torsion_publ_flag
    C1 N1 N2 C2 . . . . 179.58(14) ?
    C1 N3 N4 C10 . . . . 175.22(15) ?
    N2 N1 C1 N3 . . . . -178.03(13) ?
    N2 N1 C1 S1 . . . . 1.7(2) ?
    N4 N3 C1 N1 . . . . -178.53(13) ?
    N4 N3 C1 S1 . . . . 1.8(2) ?
    N1 N2 C2 C4 . . . . -178.58(13) ?
    N1 N2 C2 C3 . . . . 0.2(2) ?
    N2 C2 C4 C9 . . . . 174.83(15) ?
    C3 C2 C4 C9 . . . . -4.0(2) ?
    N2 C2 C4 C5 . . . . -4.3(2) ?
    C3 C2 C4 C5 . . . . 176.85(15) ?
    C9 C4 C5 O1 . . . . -178.43(14) ?
    C2 C4 C5 O1 . . . . 0.8(2) ?
    C9 C4 C5 C6 . . . . 1.0(2) ?
    C2 C4 C5 C6 . . . . -179.76(15) ?
    O1 C5 C6 C7 . . . . 178.47(15) ?
    C4 C5 C6 C7 . . . . -1.0(2) ?
    C5 C6 C7 C8 . . . . 0.3(3) ?
    C6 C7 C8 C9 . . . . 0.4(3) ?
    C7 C8 C9 C4 . . . . -0.4(3) ?
    C5 C4 C9 C8 . . . . -0.4(2) ?
    C2 C4 C9 C8 . . . . -179.56(15) ?
    N3 N4 C10 C12 . . . . -179.77(13) ?
    N3 N4 C10 C11 . . . . -0.5(2) ?
    N4 C10 C12 C17 . . . . -176.26(15) ?
    C11 C10 C12 C17 . . . . 4.5(2) ?
    N4 C10 C12 C13 . . . . 4.6(2) ?
    C11 C10 C12 C13 . . . . -174.62(15) ?
    C17 C12 C13 O2 . . . . 178.25(15) ?
    C10 C12 C13 O2 . . . . -2.6(2) ?
    C17 C12 C13 C14 . . . . -2.9(2) ?
    C10 C12 C13 C14 . . . . 176.31(15) ?
    O2 C13 C14 C15 . . . . -178.53(15) ?
    C12 C13 C14 C15 . . . . 2.5(3) ?
    C13 C14 C15 C16 . . . . -0.5(3) ?
    C14 C15 C16 C17 . . . . -1.0(3) ?
    C15 C16 C17 C12 . . . . 0.6(3) ?
    C13 C12 C17 C16 . . . . 1.4(2) ?
    C10 C12 C17 C16 . . . . -177.81(15) ?
loop_
    _geom_hbond_atom_site_label_D
    _geom_hbond_atom_site_label_H
    _geom_hbond_atom_site_label_A
    _geom_hbond_site_symmetry_A
    _geom_hbond_distance_DH
    _geom_hbond_distance_HA
    _geom_hbond_distance_DA
    _geom_hbond_angle_DHA
    O1 H1O N2 1_555 0.83(2) 1.79(2) 2.5191(17) 147(2)
    O1 H1O S1 1_555 0.83(2) 2.86(2) 3.5126(13) 138(2)
    O2 H2O N4 1_555 0.82(2) 1.81(2) 2.542(2) 148(2)
    O2 H2O S1 1_555 0.82(2) 2.96(2) 3.6220(15) 139(2)
    O3 H3O O1 1_555 0.84(2) 1.91(2) 2.7525(18) 174(2)
    O3 H4O S1 2_646 0.82(2) 2.76(2) 3.5089(14) 154(2)
    N1 H1N O3 4_565 0.87(2) 2.037(18) 2.8169(19) 149.5(19)
    N3 H3N O3 4_565 0.88(2) 2.04(2) 2.854(2) 153.8(18)
    C11 H11C Cg1 3_666 0.98 2.61 3.4497(17) 144
