# Supplementary material for: 1,5-Bis[(E)-1-(2-hydroxyphenyl)ethyl­idene]thiocarbonohydrazide mono­hydrate
Source: Acta Crystallogr Sect E Struct Rep Online. 2010 Feb 6;66(Pt 3):o555. doi: 10.1107/S1600536810004241 (PMC2983601; doi:10.1107/S1600536810004241)
Supplement: Supplementary file 2 [file e-66-0o555-Isup2.hkl]

#
# h,k,l, Fc-squared, Fo-squared, sigma(Fo-squared) and status flag
#
data_I
_shelx_title ' Tiekink_004_0m in P2(1)/n'
_shelx_refln_list_code          4
_shelx_F_calc_maximum      202.40
_exptl_crystal_F_000       760.00
_reflns_d_resolution_high  0.7697
 
loop_
 _symmetry_equiv_pos_as_xyz
 'x, y, z'
 '-x+1/2, y+1/2, -z+1/2'
 '-x, -y, -z'
 'x-1/2, -y-1/2, z-1/2'
 
_cell_length_a    15.8654
_cell_length_b     7.3938
_cell_length_c    16.3697
_cell_angle_alpha  90.000
_cell_angle_beta  115.922
_cell_angle_gamma  90.000
 
_shelx_F_squared_multiplier     1.000
 
loop_
 _refln_index_h
 _refln_index_k
 _refln_index_l
 _refln_F_squared_calc
 _refln_F_squared_meas
 _refln_F_squared_sigma
 _refln_observed_status
   2   0   0    27125.89    26681.44    441.39 o
   4   0   0       39.87       45.24      3.66 o
   6   0   0    22023.35    23113.85    263.87 o
   8   0   0      100.50      125.37      6.57 o
  10   0   0      199.91      166.23     10.16 o
  12   0   0      531.27      546.14     15.49 o
  14   0   0      743.17      681.25     15.88 o
  16   0   0      576.08      560.63     15.92 o
  18   0   0        0.15        1.87     13.49 o
   1   1   0       94.12       94.01      3.02 o
   2   1   0      212.09      252.93      5.35 o
   3   1   0      447.84      481.82      6.19 o
   4   1   0       14.29       26.90      2.86 o
   5   1   0      315.68      278.45      4.93 o
   6   1   0     1541.15     1516.26     13.99 o
   7   1   0     1013.05     1145.55     12.09 o
   8   1   0     2359.67     2179.01     35.99 o
   9   1   0      191.44      232.32      6.93 o
  10   1   0      200.85      208.77      5.67 o
  11   1   0      102.51      109.84      6.38 o
  12   1   0     1340.97     1266.56     15.44 o
  13   1   0        6.14        1.51      3.86 o
  14   1   0       91.93       93.21      7.20 o
  15   1   0       19.22       22.36      8.04 o
  16   1   0       31.86       49.90      6.32 o
  17   1   0       83.29       81.61      9.27 o
  18   1   0      523.14      540.70     17.90 o
   0   2   0     3977.52     4388.22     53.40 o
   1   2   0      508.41      546.04      8.12 o
   2   2   0      363.75      439.78      7.40 o
   3   2   0      157.97      147.78      4.12 o
   4   2   0        6.07        5.32      1.91 o
   5   2   0       51.48       56.29      2.94 o
   6   2   0      845.89      893.38      9.75 o
   7   2   0     1680.06     1668.01     13.57 o
   8   2   0      350.55      357.13      5.99 o
   9   2   0      676.20      677.71      8.67 o
  10   2   0      353.57      318.60      9.21 o
  11   2   0      546.63      526.17     12.03 o
  12   2   0      162.77      165.14      8.27 o
  13   2   0      176.78      155.67      8.08 o
  14   2   0       13.70       18.04      6.31 o
  15   2   0      122.03      121.94      9.43 o
  16   2   0      189.98      207.02     11.95 o
  17   2   0       39.64       52.85      8.86 o
  18   2   0        0.85        8.72      8.14 o
   1   3   0      436.29      479.37      6.34 o
   2   3   0     1811.22     1872.03     15.22 o
   3   3   0      121.86      118.37      3.89 o
   4   3   0      815.77      764.45      8.92 o
   5   3   0     1017.53     1061.51     11.23 o
   6   3   0        5.09       10.35      3.19 o
   7   3   0      326.99      324.17      6.66 o
   8   3   0       35.26       36.56      4.15 o
   9   3   0       31.03       33.50      4.94 o
  10   3   0      265.95      251.37     10.46 o
  11   3   0      203.07      191.42      9.80 o
  12   3   0       46.82       45.27      6.98 o
  13   3   0      460.11      449.41     14.61 o
  14   3   0        8.11        3.56      6.02 o
  15   3   0        1.22        9.36      6.87 o
  16   3   0        5.58       12.16      7.57 o
  17   3   0       94.49      127.18     16.01 o
   0   4   0     1118.02     1172.00     15.70 o
   1   4   0      552.05      546.96      7.08 o
   2   4   0       83.58       87.67      3.92 o
   3   4   0      330.07      298.85      6.52 o
   4   4   0      346.92      334.50      6.63 o
   5   4   0       86.44       85.73      4.15 o
   6   4   0       74.38       67.75      4.28 o
   7   4   0      106.45      124.00      5.22 o
   8   4   0        3.28        1.88      7.59 o
   9   4   0      392.40      367.22     12.16 o
  10   4   0       23.93       22.19      6.36 o
  11   4   0        9.32        5.94      5.65 o
  12   4   0      149.09      155.71      9.99 o
  13   4   0        2.27       -1.60      9.67 o
  14   4   0       10.33        5.21      6.76 o
  15   4   0      145.53      153.90     11.39 o
  16   4   0       13.70       16.28      8.08 o
   1   5   0      175.37      190.69      7.13 o
   2   5   0      271.39      251.45      7.04 o
   3   5   0      504.92      494.93      8.71 o
   4   5   0       13.45       12.85      4.07 o
   5   5   0      311.74      290.19      8.17 o
   6   5   0      302.59      295.75      8.55 o
   7   5   0      151.55      158.28      8.08 o
   8   5   0      553.67      547.92     12.82 o
   9   5   0      213.91      215.91      9.17 o
  10   5   0       58.77       56.87      7.39 o
  11   5   0       43.81       41.14      7.50 o
  12   5   0      291.49      280.08     13.09 o
  13   5   0        3.06       -3.71      6.78 o
  14   5   0      260.15      281.50     13.97 o
  15   5   0       16.94       20.60      9.89 o
   0   6   0      841.21      810.09     38.10 o
   1   6   0        1.60        3.57      6.45 o
   2   6   0      537.89      542.26     11.44 o
   3   6   0       70.85       69.55      6.28 o
   4   6   0      251.49      258.51      8.34 o
   5   6   0       21.59       21.53      5.19 o
   6   6   0      363.49      372.98      9.65 o
   7   6   0      716.51      692.56     14.55 o
   8   6   0      208.11      203.15     10.00 o
   9   6   0      229.20      237.40     10.14 o
  10   6   0      304.54      308.45     13.25 o
  11   6   0       12.95       13.42      6.81 o
  12   6   0       49.77       41.53     13.29 o
  13   6   0       29.93       28.52      8.39 o
  14   6   0       57.55       72.36     14.07 o
   1   7   0      363.56      358.65     17.26 o
   2   7   0      244.81      275.72     15.71 o
   3   7   0      130.10      123.66      9.93 o
   4   7   0       66.69       56.33      8.60 o
   5   7   0        0.07        4.95      6.70 o
   6   7   0       38.15       40.05      6.52 o
   7   7   0       15.51       16.51      7.35 o
   8   7   0      172.37      200.19     10.09 o
   9   7   0        0.44       -1.65      6.84 o
  10   7   0        5.42        5.29      8.68 o
  11   7   0      200.35      208.17     13.78 o
  12   7   0      281.88      304.86     15.19 o
   0   8   0      166.43      184.52     20.12 o
   1   8   0       12.95       28.95      9.84 o
   2   8   0       26.47       21.88      9.81 o
   3   8   0        2.84       -7.10     10.92 o
   4   8   0        0.30       -0.36     12.20 o
   5   8   0      477.73      484.63     32.11 o
   6   8   0     1994.34     1926.67     56.51 o
   7   8   0      705.67      698.48     27.25 o
   8   8   0     1272.95     1268.82     37.14 o
   9   8   0      205.58      204.60     13.96 o
  10   8   0      122.92      122.94     10.43 o
   1   9   0      149.72      141.53     14.83 o
   2   9   0      333.51      342.71     19.61 o
   3   9   0      436.53      414.29     37.03 o
   4   9   0      298.21      336.93     29.11 o
   5   9   0       38.28       12.42     16.70 o
   6   9   0       75.61       59.94     20.12 o
 -17   0   1       99.01      137.18     15.63 o
 -15   0   1      302.22      285.23     13.32 o
 -13   0   1     1155.13     1026.90     21.22 o
 -11   0   1      765.54      706.50     16.46 o
  -9   0   1      534.66      571.74     13.01 o
  -7   0   1       84.34      119.19      5.92 o
  -5   0   1       10.77        2.85      2.95 o
  -3   0   1       95.16      125.01      7.28 o
  -1   0   1     5946.75     4644.27     78.77 o
   1   0   1     9644.96    10152.71    156.91 o
   3   0   1      698.13      730.38     18.41 o
   5   0   1    33533.39    35187.03    369.01 o
   7   0   1    10847.47    11873.33    115.58 o
   9   0   1      819.91      770.00     15.98 o
  11   0   1       64.05       25.10      4.54 o
  13   0   1      368.75      278.09     10.74 o
  15   0   1      213.31      222.66     10.82 o
  17   0   1      250.35      301.37     19.18 o
 -18   1   1       35.94       42.80      8.54 o
 -17   1   1       58.12       55.87      7.50 o
 -16   1   1      274.32      290.74     11.26 o
 -15   1   1      184.99      198.20      9.72 o
 -14   1   1      129.76      123.25      7.68 o
 -13   1   1      823.69      761.32     13.05 o
 -12   1   1       83.02       96.34      5.96 o
 -11   1   1       53.79       58.97      4.98 o
 -10   1   1      315.60      371.99      8.03 o
  -9   1   1     1138.83     1134.55     13.96 o
  -8   1   1      167.89      201.06      4.82 o
  -7   1   1      493.70      479.28      8.39 o
  -6   1   1      947.37     1068.20     12.23 o
  -5   1   1      489.69      501.97      6.65 o
  -4   1   1      388.32      360.27      6.02 o
  -3   1   1     8997.41     9408.08     77.54 o
  -2   1   1     5681.38     5991.76     71.29 o
  -1   1   1      447.83      481.65      6.71 o
   0   1   1     2823.15     3091.97     36.92 o
   1   1   1     3240.06     3501.41     35.92 o
   2   1   1     3751.10     4011.52     35.08 o
   3   1   1     1189.02     1124.71     12.91 o
   4   1   1     1782.36     1750.75     16.31 o
   5   1   1        6.67       -0.42      1.62 o
   6   1   1     1318.99     1334.11     12.28 o
   7   1   1      944.65      912.94     10.13 o
   8   1   1       21.98       25.64      3.82 o
   9   1   1        0.06       -1.36      2.59 o
  10   1   1      133.95      139.66      5.20 o
  11   1   1     1199.01     1159.56     14.40 o
  12   1   1       41.58       43.99      4.80 o
  13   1   1       95.66      115.41      7.41 o
  14   1   1      403.68      364.51     10.28 o
  15   1   1       55.56       63.75      6.36 o
  16   1   1       30.21       17.25      6.74 o
  17   1   1      999.84      960.99     22.28 o
 -18   2   1       92.79       92.23     10.33 o
 -17   2   1      137.28      152.91     12.67 o
 -16   2   1        8.40       13.46      7.30 o
 -15   2   1        0.27        2.41      5.31 o
 -14   2   1       43.80       54.26      6.54 o
 -13   2   1       21.57       26.52      5.67 o
 -12   2   1      282.66      265.99      9.63 o
 -11   2   1      111.60      106.23      8.78 o
 -10   2   1       37.28       54.19      4.59 o
  -9   2   1      818.22      858.83     11.93 o
  -8   2   1     8187.06     8209.42     54.37 o
  -7   2   1     6130.14     6246.22     39.16 o
  -6   2   1       17.12        6.44      2.63 o
  -5   2   1       50.46       65.39      3.61 o
  -4   2   1        3.33       15.94      2.32 o
  -3   2   1     9845.87    10018.74     67.64 o
  -2   2   1    40964.67    41728.50    274.31 o
  -1   2   1    24022.44    24505.68    173.05 o
   0   2   1     1122.18     1185.31     13.22 o
   1   2   1     1462.51     1467.91     12.72 o
   2   2   1      310.45      319.01      5.27 o
   3   2   1      881.71      851.02      9.08 o
   4   2   1      279.04      291.40      5.04 o
   5   2   1       31.25       25.01      3.09 o
   6   2   1       70.22       88.74      4.53 o
   7   2   1       31.14       45.22      3.23 o
   8   2   1       46.35       30.81      2.91 o
   9   2   1      246.34      229.50      6.24 o
  10   2   1      155.88      141.01      7.27 o
  11   2   1      113.02       97.83      9.10 o
  12   2   1      272.32      224.32      9.93 o
  13   2   1      513.16      492.20     16.00 o
  14   2   1       81.85      104.61      9.21 o
  15   2   1      217.72      231.46     11.68 o
  16   2   1        2.26        3.74      6.92 o
  17   2   1        9.70       11.49      8.06 o
 -18   3   1        0.09       -4.09      9.85 o
 -17   3   1      257.24      276.15     14.09 o
 -16   3   1       10.79       27.18      7.82 o
 -15   3   1        0.13        0.17      7.72 o
 -14   3   1      285.37      285.59     12.81 o
 -13   3   1       24.77       14.13      6.14 o
 -12   3   1       62.22       53.11      7.24 o
 -11   3   1       96.98       92.77      6.87 o
 -10   3   1     1334.12     1267.68     18.17 o
  -9   3   1      169.43      148.85      6.22 o
  -8   3   1      206.75      183.63      5.70 o
  -7   3   1       44.92       48.07      3.66 o
  -6   3   1      111.50      101.64      4.31 o
  -5   3   1     1004.89      994.06     10.58 o
  -4   3   1       32.38       23.79      2.77 o
  -3   3   1      358.63      382.47      5.98 o
  -2   3   1       13.89       14.61      2.92 o
  -1   3   1      963.63     1079.75      9.93 o
   0   3   1       97.46      130.04      5.98 o
   1   3   1      563.16      567.87      7.86 o
   2   3   1       93.77      100.27      4.02 o
   3   3   1        5.68       11.36      2.87 o
   4   3   1     1104.45     1129.97     11.38 o
   5   3   1      504.16      472.83      7.27 o
   6   3   1      666.15      661.81      9.03 o
   7   3   1      210.03      209.18      6.35 o
   8   3   1      609.93      613.51     11.62 o
   9   3   1       15.11       14.21      4.87 o
  10   3   1     1867.13     1720.36     26.06 o
  11   3   1        2.19        5.21      5.85 o
  12   3   1       28.59       27.76      6.94 o
  13   3   1      129.20      117.07      9.47 o
  14   3   1      140.41      159.71     13.23 o
  15   3   1       47.34       42.64      8.55 o
  16   3   1      541.29      539.16     21.36 o
  17   3   1       18.86       18.21     14.56 o
 -17   4   1       10.79        7.89     11.96 o
 -16   4   1       16.64       21.60      7.76 o
 -15   4   1       13.83       22.91      7.81 o
 -14   4   1       60.90       78.78     11.18 o
 -13   4   1      140.45      125.88      9.58 o
 -12   4   1      121.75      112.19      8.70 o
 -11   4   1       16.04       24.54      6.39 o
 -10   4   1       90.99       97.98      7.83 o
  -9   4   1      198.92      198.57      7.48 o
  -8   4   1      150.54      152.65      9.03 o
  -7   4   1      179.78      173.98      5.91 o
  -6   4   1        4.21       -1.41      2.97 o
  -5   4   1      228.57      188.32      5.52 o
  -4   4   1       49.90       58.15      3.66 o
  -3   4   1       89.41      107.34      4.21 o
  -2   4   1     1398.73     1269.59     11.29 o
  -1   4   1      799.42      814.83      9.06 o
   0   4   1       11.28        6.71      2.42 o
   1   4   1      177.07      167.44      6.04 o
   2   4   1       87.98      110.98      4.25 o
   3   4   1      192.91      194.29      5.59 o
   4   4   1     1109.33     1086.17     12.00 o
   5   4   1      117.73      111.85      4.58 o
   6   4   1       25.66       19.57      4.32 o
   7   4   1       58.39       47.81      5.17 o
   8   4   1      340.70      334.82     11.51 o
   9   4   1       76.87       81.11      8.10 o
  10   4   1      153.44      147.77      9.83 o
  11   4   1       38.86       14.91      6.52 o
  12   4   1       84.81       85.68     13.04 o
  13   4   1       44.87       39.11      7.76 o
  14   4   1      227.17      228.22     23.73 o
  15   4   1       14.26       20.19      7.91 o
  16   4   1        3.38       -5.33      7.81 o
 -16   5   1       47.96       52.94     16.27 o
 -15   5   1      200.24      194.00     12.67 o
 -14   5   1       74.92       71.81      9.73 o
 -13   5   1      338.32      310.63     13.83 o
 -12   5   1       46.18       44.51      8.15 o
 -11   5   1      170.18      163.96     10.15 o
 -10   5   1       87.87       78.18      6.82 o
  -9   5   1      500.68      519.14     12.69 o
  -8   5   1      234.84      224.47      8.96 o
  -7   5   1       84.12       85.79      6.80 o
  -6   5   1       22.97        7.60      4.34 o
  -5   5   1      527.80      534.41      9.15 o
  -4   5   1      337.95      333.45      7.42 o
  -3   5   1       87.51       95.99      4.81 o
  -2   5   1      412.27      364.24     14.77 o
  -1   5   1      301.35      319.73      5.93 o
   0   5   1      793.04      801.22      9.06 o
   1   5   1      600.27      559.38      9.43 o
   2   5   1       68.96       74.55      4.90 o
   3   5   1      125.89      130.86      7.31 o
   4   5   1      440.05      397.80      9.06 o
   5   5   1      540.68      531.88     10.74 o
   6   5   1       40.37       46.07      5.52 o
   7   5   1       14.11       12.16      4.93 o
   8   5   1       67.48       79.48      7.86 o
   9   5   1      434.79      405.53     13.42 o
  10   5   1      119.09      123.70      9.24 o
  11   5   1      182.14      182.06     10.99 o
  12   5   1        8.07       12.73      7.07 o
  13   5   1       18.77       15.72      7.62 o
  14   5   1       24.38       32.72      8.44 o
  15   5   1      268.42      288.61     36.18 o
 -14   6   1      501.33      550.50     18.66 o
 -13   6   1      455.41      477.79     16.47 o
 -12   6   1       11.93       22.46      7.88 o
 -11   6   1       21.36       17.70      6.51 o
 -10   6   1      569.73      556.61     14.23 o
  -9   6   1      427.25      427.27     12.43 o
  -8   6   1      595.66      604.14     13.69 o
  -7   6   1      779.72      745.19     16.24 o
  -6   6   1      133.94      124.76      6.60 o
  -5   6   1        0.22       -6.07      5.17 o
  -4   6   1        0.00        0.22      4.21 o
  -3   6   1      298.96      308.63      9.39 o
  -2   6   1      338.43      328.60     11.36 o
  -1   6   1      245.96      251.32     11.55 o
   0   6   1       15.98       11.34      9.94 o
   1   6   1      195.50      191.03      8.92 o
   2   6   1      157.64      142.63      7.84 o
   3   6   1      361.19      348.50     10.00 o
   4   6   1       21.34       17.65      5.18 o
   5   6   1      514.66      513.72     12.32 o
   6   6   1      314.26      303.00      9.21 o
   7   6   1      229.83      247.29      9.89 o
   8   6   1      217.87      226.11     12.20 o
   9   6   1      136.29      129.93      9.62 o
  10   6   1       75.60       65.77      9.87 o
  11   6   1       61.03       60.50      8.94 o
  12   6   1      152.88      156.34     11.56 o
  13   6   1      185.53      203.38     27.62 o
  14   6   1      150.08      159.99     25.90 o
 -13   7   1       75.70       55.62     14.14 o
 -12   7   1      126.13      156.81     12.20 o
 -11   7   1       91.72      108.12      9.40 o
 -10   7   1        0.82        0.33      6.20 o
  -9   7   1      154.47      154.73      9.53 o
  -8   7   1        2.79       -8.41      5.61 o
  -7   7   1      732.72      731.17     15.65 o
  -6   7   1      815.69      806.49     15.98 o
  -5   7   1      974.56      983.99     16.71 o
  -4   7   1       46.54       49.82      8.37 o
  -3   7   1      397.25      423.70     26.12 o
  -2   7   1      243.73      235.13     20.55 o
  -1   7   1       11.45       -0.14     18.62 o
   0   7   1       26.00       31.04      9.08 o
   1   7   1      682.55      685.58     27.41 o
   2   7   1        2.12       -2.93      6.61 o
   3   7   1      161.47      163.95     11.15 o
   4   7   1       38.41       40.64      5.88 o
   5   7   1        0.41       -2.79      4.96 o
   6   7   1       94.80      109.73      8.74 o
   7   7   1     1157.07     1091.61     19.68 o
   8   7   1       27.18       12.80     11.26 o
   9   7   1        0.92       -0.01      7.24 o
  10   7   1       81.91       73.73      9.14 o
  11   7   1       16.88       21.46      8.92 o
  12   7   1       25.82        5.77     10.90 o
 -10   8   1        0.47        4.09      8.11 o
  -9   8   1       82.57       87.42     11.42 o
  -8   8   1       60.78       58.42      9.44 o
  -7   8   1      495.22      520.17     32.97 o
  -6   8   1      441.94      405.00     30.40 o
  -5   8   1        0.96       23.97     15.41 o
  -4   8   1      180.01      153.22     25.47 o
  -3   8   1        1.16       -5.74      8.16 o
  -2   8   1       36.25       29.46      9.94 o
  -1   8   1      283.21      334.38     17.71 o
   0   8   1     1004.32      994.07     51.37 o
   1   8   1        2.71       16.81      9.85 o
   2   8   1       31.56       27.64      9.84 o
   3   8   1       33.33       27.50     10.28 o
   4   8   1      366.53      344.79     18.70 o
   5   8   1      155.08      145.03     15.48 o
   6   8   1       11.18        7.57     11.05 o
   7   8   1        0.03        1.85      6.92 o
   8   8   1       15.38       14.68      8.03 o
   9   8   1       42.59       55.09     10.52 o
  -6   9   1       59.19       38.10     18.84 o
  -5   9   1        2.05       35.11     17.55 o
  -4   9   1       43.96       53.09     18.84 o
  -3   9   1        0.82       -1.13      9.87 o
  -2   9   1        3.24       -2.28     10.14 o
  -1   9   1        4.59       -3.27      9.84 o
   0   9   1       20.30       17.16     22.05 o
   1   9   1       36.22       29.17     11.19 o
   2   9   1      107.38      117.46     35.11 o
   3   9   1      275.58      303.74     20.98 o
   4   9   1      171.02      191.80     25.26 o
   5   9   1      390.07      454.67     34.25 o
 -18   0   2       11.28       17.03      9.74 o
 -16   0   2       33.72       35.31     10.95 o
 -14   0   2      933.27      895.33     22.33 o
 -12   0   2        0.17       -3.65      5.41 o
 -10   0   2     1354.45     1352.48     28.87 o
  -8   0   2     1524.35     1667.21     23.15 o
  -6   0   2      541.27      518.16     10.21 o
  -4   0   2      302.81      357.53      9.38 o
  -2   0   2      766.35      775.33     17.12 o
   0   0   2     6426.72     6668.01    111.31 o
   2   0   2      301.48      250.87      7.85 o
   4   0   2      199.20      177.00      6.70 o
   6   0   2        0.94        1.65      3.03 o
   8   0   2      430.69      394.21      8.31 o
  10   0   2        1.59       -1.54      3.79 o
  12   0   2       37.40       17.56      5.63 o
  14   0   2      348.16      306.25     11.96 o
  16   0   2      150.17      196.70     15.84 o
 -19   1   2       29.96       54.91     16.13 o
 -18   1   2       84.13       92.86      8.72 o
 -17   1   2        1.61       14.82      5.94 o
 -16   1   2      143.51      142.32     11.03 o
 -15   1   2      328.11      342.28     12.75 o
 -14   1   2      387.90      395.80     11.16 o
 -13   1   2       10.69        5.70      4.40 o
 -12   1   2       41.70       32.90      4.87 o
 -11   1   2      962.32      944.13     13.21 o
 -10   1   2      254.93      247.11      7.00 o
  -9   1   2      397.01      422.16      7.04 o
  -8   1   2      691.10      671.39     10.42 o
  -7   1   2      324.56      330.85      6.88 o
  -6   1   2      164.36      173.75      5.00 o
  -5   1   2      299.40      317.80      5.24 o
  -4   1   2      537.72      571.12      7.57 o
  -3   1   2     7356.77     7717.42     64.37 o
  -2   1   2      289.60      322.09      8.35 o
  -1   1   2      121.07      125.21      4.41 o
   0   1   2      171.16      152.41     10.27 o
   1   1   2     1210.85     1267.41     11.77 o
   2   1   2     1013.87     1116.97     10.01 o
   3   1   2     1878.27     1878.34     21.68 o
   4   1   2      635.92      616.16      7.56 o
   5   1   2     1056.99     1111.45     13.18 o
   6   1   2      219.14      210.11      5.08 o
   7   1   2     1171.53     1216.22     12.52 o
   8   1   2      737.87      701.71     16.67 o
   9   1   2     1034.81      985.68     11.31 o
  10   1   2      342.35      339.19      6.85 o
  11   1   2      141.01      148.72      5.80 o
  12   1   2      216.79      178.55      7.58 o
  13   1   2        4.31       -0.24      4.19 o
  14   1   2       81.66      104.38      8.61 o
  15   1   2      569.85      574.43     16.22 o
  16   1   2      344.38      389.95     14.77 o
  17   1   2        0.03        1.14     12.85 o
 -18   2   2       17.41       17.36      7.43 o
 -17   2   2        0.84        7.06      6.77 o
 -16   2   2      153.36      165.26      9.58 o
 -15   2   2      751.16      724.48     15.90 o
 -14   2   2       31.59       42.56      7.00 o
 -13   2   2        2.26        5.94      4.96 o
 -12   2   2      158.62      168.34      8.14 o
 -11   2   2        6.02       -2.14      4.15 o
 -10   2   2      345.80      326.11      8.68 o
  -9   2   2      760.82      704.48     10.42 o
  -8   2   2      112.98      119.00      4.72 o
  -7   2   2        0.16        0.99      2.48 o
  -6   2   2      243.17      236.39      6.29 o
  -5   2   2       15.09        7.14      2.54 o
  -4   2   2        2.20        5.10      2.35 o
  -3   2   2    30489.10    31263.88    203.91 o
  -2   2   2    27126.26    28219.47    185.09 o
  -1   2   2    25634.54    26914.36    192.04 o
   0   2   2     6061.51     6451.27     56.29 o
   1   2   2      138.30      146.53      4.42 o
   2   2   2       58.83       75.50      2.85 o
   3   2   2     8112.86     8658.98     82.82 o
   4   2   2     7751.74     8315.16     63.57 o
   5   2   2     3763.12     3992.17     34.02 o
   6   2   2     1080.41     1204.14     11.80 o
   7   2   2      121.26      116.30      3.96 o
   8   2   2        4.42        7.07      2.70 o
   9   2   2        5.22        5.76      3.83 o
  10   2   2       39.76       35.19      5.72 o
  11   2   2       73.62       77.77      7.45 o
  12   2   2      111.53      114.13      8.55 o
  13   2   2      127.44      126.66      9.57 o
  14   2   2        7.09       10.23      6.32 o
  15   2   2      194.51      165.94     10.98 o
  16   2   2      167.46      156.73     11.21 o
  17   2   2      553.87      632.86     19.62 o
 -18   3   2       22.75       28.71      8.77 o
 -17   3   2      427.59      452.41     18.91 o
 -16   3   2       15.95       27.00      7.52 o
 -15   3   2      193.00      163.80     14.65 o
 -14   3   2       26.75       38.11      8.59 o
 -13   3   2      293.40      309.37     10.74 o
 -12   3   2        0.82       -7.07      4.71 o
 -11   3   2     1177.69     1154.58     17.85 o
 -10   3   2        7.91       -1.87      3.97 o
  -9   3   2      600.06      618.22     10.73 o
  -8   3   2       24.68       26.73      3.94 o
  -7   3   2     1790.16     1761.59     15.04 o
  -6   3   2      102.78      106.89      3.99 o
  -5   3   2     3422.62     3366.38     24.88 o
  -4   3   2     1557.26     1589.89     13.90 o
  -3   3   2     1530.19     1636.00     13.84 o
  -2   3   2       65.95       55.17      2.57 o
  -1   3   2     5035.84     5031.20     31.12 o
   0   3   2      137.58      169.06      5.17 o
   1   3   2       16.46        3.65      2.78 o
   2   3   2       94.29       84.25      3.68 o
   3   3   2      985.53      936.22     10.67 o
   4   3   2       68.36       67.63      3.74 o
   5   3   2      153.98      137.48      6.60 o
   6   3   2        8.92       20.51      3.43 o
   7   3   2      286.28      265.45      7.07 o
   8   3   2      156.42      144.05      6.87 o
   9   3   2      903.95      876.98     15.00 o
  10   3   2       21.83       11.94      6.48 o
  11   3   2       14.99       18.44      6.05 o
  12   3   2        1.74       -4.64      5.61 o
  13   3   2     1212.25     1145.12     28.61 o
  14   3   2      104.90      105.35      9.60 o
  15   3   2      216.90      220.18     12.33 o
  16   3   2       40.99       39.64      9.01 o
 -17   4   2       78.87      105.01     10.99 o
 -16   4   2      646.80      663.84     19.15 o
 -15   4   2      293.29      287.03     13.31 o
 -14   4   2      407.04      415.79     14.64 o
 -13   4   2      194.22      199.47     10.71 o
 -12   4   2        5.30       11.19      6.16 o
 -11   4   2       41.74       44.28      6.15 o
 -10   4   2     2551.99     2521.82     26.06 o
  -9   4   2     2061.58     1980.98     21.57 o
  -8   4   2       96.58       93.08      5.66 o
  -7   4   2      202.10      218.14      6.18 o
  -6   4   2        1.04       -1.85      2.89 o
  -5   4   2      145.36      132.13      4.73 o
  -4   4   2     2852.90     2946.61     21.21 o
  -3   4   2      242.42      200.86      4.81 o
  -2   4   2      501.47      497.90      7.87 o
  -1   4   2      150.36      119.88      4.10 o
   0   4   2      606.79      634.20      7.83 o
   1   4   2     1406.47     1413.88     16.02 o
   2   4   2      698.41      668.41     11.14 o
   3   4   2      121.98      104.18      4.68 o
   4   4   2     1129.48     1134.52     15.70 o
   5   4   2      747.76      729.65     11.67 o
   6   4   2      129.59      129.23      7.66 o
   7   4   2      810.18      728.22     13.51 o
   8   4   2        1.03       -1.08      4.82 o
   9   4   2        0.25        4.50      5.82 o
  10   4   2       94.82       95.67      8.40 o
  11   4   2      727.79      678.23     17.27 o
  12   4   2        0.23        0.35      6.38 o
  13   4   2       33.19       43.74      8.13 o
  14   4   2        5.53       21.42      8.06 o
  15   4   2       35.42       42.32      9.04 o
 -16   5   2      135.15      138.41     11.96 o
 -15   5   2       79.69       93.52     10.36 o
 -14   5   2      115.26      116.95     10.28 o
 -13   5   2      366.17      374.29     15.54 o
 -12   5   2        2.19        9.65      5.85 o
 -11   5   2      378.87      378.82     11.84 o
 -10   5   2       39.24       34.30      6.02 o
  -9   5   2      149.40      157.59      8.25 o
  -8   5   2      705.93      683.44     15.73 o
  -7   5   2     1305.05     1199.41     15.88 o
  -6   5   2        8.60        1.39      3.72 o
  -5   5   2        1.69        1.46      3.48 o
  -4   5   2       19.81       20.15      3.85 o
  -3   5   2      396.62      387.96      7.66 o
  -2   5   2       70.65       81.82      3.93 o
  -1   5   2      167.83      150.20      7.27 o
   0   5   2      193.99      220.37      7.75 o
   1   5   2       19.81       21.53      5.87 o
   2   5   2      364.20      360.23      9.36 o
   3   5   2      535.96      472.64     14.00 o
   4   5   2       11.47       13.68      4.47 o
   5   5   2      824.02      839.41     15.22 o
   6   5   2       25.20       38.69      5.42 o
   7   5   2       80.26       72.96      6.62 o
   8   5   2      383.21      366.36     13.18 o
   9   5   2      203.67      208.15     10.68 o
  10   5   2       23.37       18.11      7.35 o
  11   5   2        1.47       11.18      6.65 o
  12   5   2       28.41       35.01      7.84 o
  13   5   2        1.78        3.61      7.26 o
  14   5   2      152.13      163.93     12.01 o
 -15   6   2       35.28       50.76     14.45 o
 -14   6   2      358.90      336.64     19.90 o
 -13   6   2        3.85        2.86     11.56 o
 -12   6   2       10.28        1.94      5.77 o
 -11   6   2       83.64       77.73      7.67 o
 -10   6   2      412.04      395.24     13.39 o
  -9   6   2     1668.55     1650.60     23.58 o
  -8   6   2     2666.27     2599.76     30.32 o
  -7   6   2      985.17      971.99     16.72 o
  -6   6   2        3.59       -2.85      5.37 o
  -5   6   2      168.48      161.63      6.92 o
  -4   6   2       49.90       31.89      4.73 o
  -3   6   2      635.98      681.69     11.60 o
  -2   6   2     1166.83     1229.59     49.54 o
  -1   6   2      244.81      237.77     17.52 o
   0   6   2      138.91      158.79     10.68 o
   1   6   2        0.11       -1.76      4.65 o
   2   6   2      488.53      460.22     11.16 o
   3   6   2       13.52        9.19      5.15 o
   4   6   2        8.42        6.79      5.10 o
   5   6   2       96.34      101.71      7.91 o
   6   6   2      294.70      288.56      9.37 o
   7   6   2      266.62      251.11     10.19 o
   8   6   2      231.83      215.60     11.47 o
   9   6   2       34.93       41.25      9.95 o
  10   6   2       31.13       19.29      7.48 o
  11   6   2      674.18      669.46     18.80 o
  12   6   2      421.61      404.33     16.13 o
  13   6   2       14.74       11.23     11.42 o
 -13   7   2       45.95       36.77      9.68 o
 -12   7   2      229.14      235.88     11.55 o
 -11   7   2       69.62       74.17      9.69 o
 -10   7   2        1.20        5.46      6.31 o
  -9   7   2        8.22        4.83      6.30 o
  -8   7   2       91.73       85.72      7.60 o
  -7   7   2        0.07       -4.53      5.88 o
  -6   7   2      335.61      332.49     10.94 o
  -5   7   2        3.64        8.91      8.12 o
  -4   7   2        6.33        0.52      8.02 o
  -3   7   2       13.39       22.92      9.02 o
  -2   7   2       10.29        9.78      8.11 o
  -1   7   2      462.27      479.39     18.92 o
   0   7   2      865.53      881.16     21.15 o
   1   7   2       22.84       15.69      7.67 o
   2   7   2        0.78        5.05      7.31 o
   3   7   2        5.22       11.07      5.18 o
   4   7   2      749.99      761.67     15.14 o
   5   7   2        9.57        5.77      5.35 o
   6   7   2       81.96       86.63      8.32 o
   7   7   2      586.98      533.48     14.26 o
   8   7   2       24.84       17.95      9.59 o
   9   7   2       38.38       32.39      9.89 o
  10   7   2      115.04      107.83     10.40 o
  11   7   2       32.91       30.51      9.05 o
 -10   8   2        6.11        3.66      7.38 o
  -9   8   2       96.98      117.69     11.35 o
  -8   8   2        4.01       17.12     14.98 o
  -7   8   2        0.51       20.12     14.56 o
  -6   8   2        2.02        2.14     14.56 o
  -5   8   2      228.47      269.72     25.69 o
  -4   8   2        3.29        4.71      8.48 o
  -3   8   2       43.44       31.23     19.69 o
  -2   8   2        3.10        8.43     10.49 o
  -1   8   2       37.20       30.82     10.14 o
   0   8   2      139.13      166.97     14.07 o
   1   8   2      128.05      148.08     20.34 o
   2   8   2        6.17       19.63      9.81 o
   3   8   2       27.42       28.18      9.60 o
   4   8   2      124.29      121.27     21.22 o
   5   8   2       24.74       15.65     11.40 o
   6   8   2      199.33      188.42     11.29 o
   7   8   2       72.83       72.84      9.30 o
   8   8   2       25.63       21.39     13.01 o
   9   8   2        1.89        9.01      9.37 o
  -7   9   2      120.77      141.71     24.40 o
  -6   9   2       16.11       26.54     17.12 o
  -5   9   2      270.19      273.57     26.97 o
  -4   9   2        6.00        0.00     13.70 o
  -3   9   2       17.34       23.29     13.91 o
  -2   9   2       15.75       27.40     15.63 o
  -1   9   2      363.29      376.28     26.54 o
   0   9   2       11.11       10.89     11.77 o
   1   9   2       37.28       68.84     17.55 o
   2   9   2        0.01        8.04     10.44 o
   3   9   2       12.53        9.98     10.92 o
   4   9   2       73.07       50.95     19.27 o
   5   9   2      379.09      373.32     30.40 o
 -19   0   3        0.89       23.12     17.12 o
 -17   0   3      195.82      203.95     15.48 o
 -15   0   3       11.39        9.89      7.03 o
 -13   0   3       10.24        9.31     11.18 o
 -11   0   3     1376.41     1296.08     22.32 o
  -9   0   3      208.73      206.62      8.47 o
  -7   0   3     1504.54     1482.36     25.27 o
  -5   0   3     3933.04     3977.12     51.31 o
  -3   0   3       24.06       30.46      4.21 o
  -1   0   3     5574.55     5907.66    100.18 o
   1   0   3      237.69      251.48     20.73 o
   3   0   3      395.15      324.94      6.78 o
   5   0   3       25.26       21.63      3.57 o
   7   0   3        0.66        2.96      3.17 o
   9   0   3      180.77      167.74      9.84 o
  11   0   3      361.61      337.71     11.35 o
  13   0   3      226.15      202.83      9.92 o
  15   0   3      676.80      629.43     24.03 o
 -19   1   3      147.18      163.00     11.57 o
 -18   1   3      131.16      180.00     10.23 o
 -17   1   3       60.71       59.88      8.44 o
 -16   1   3       39.60       38.48      7.42 o
 -15   1   3        1.93        2.58      5.01 o
 -14   1   3       15.11       14.00      5.54 o
 -13   1   3      553.78      510.61     13.90 o
 -12   1   3      649.95      633.92     12.47 o
 -11   1   3       11.65       10.92      4.05 o
 -10   1   3        1.07       -1.43      3.27 o
  -9   1   3      146.54      135.91      5.49 o
  -8   1   3     1085.65     1039.46     18.10 o
  -7   1   3      291.27      289.04      7.36 o
  -6   1   3      800.78      787.77     11.09 o
  -5   1   3       94.84       94.34      3.74 o
  -4   1   3     1408.32     1552.43     16.65 o
  -3   1   3      390.07      411.07     11.32 o
  -2   1   3       49.78       56.70      5.39 o
  -1   1   3       54.89       60.20      3.34 o
   0   1   3       23.25       32.35      5.26 o
   1   1   3     2417.80     2561.93     24.05 o
   2   1   3       16.90       15.51      2.16 o
   3   1   3      293.95      302.44      4.77 o
   4   1   3       78.01       81.41      5.14 o
   5   1   3     1846.72     1952.67     17.59 o
   6   1   3      420.26      336.34      6.82 o
   7   1   3      591.59      550.36      8.27 o
   8   1   3     1510.40     1589.01     13.82 o
   9   1   3       20.36       13.31      3.21 o
  10   1   3       48.15       41.90      4.05 o
  11   1   3      750.21      694.53     10.82 o
  12   1   3      812.22      797.50     12.58 o
  13   1   3       12.44       22.60      6.19 o
  14   1   3      421.33      416.25     15.05 o
  15   1   3       42.03       45.96      7.80 o
  16   1   3       86.25       97.06      9.81 o
 -19   2   3        1.86        2.46     11.88 o
 -18   2   3        2.00        6.84      7.23 o
 -17   2   3       47.76       52.07      7.65 o
 -16   2   3      747.76      720.96     16.11 o
 -15   2   3       47.70       41.77      6.49 o
 -14   2   3        9.10       13.51      6.04 o
 -13   2   3       16.41        3.49      7.11 o
 -12   2   3     2099.38     2113.32     24.97 o
 -11   2   3       37.79       33.34      4.72 o
 -10   2   3      236.86      218.17      6.70 o
  -9   2   3      166.62      163.60      7.34 o
  -8   2   3       40.40       36.71      3.53 o
  -7   2   3      248.70      226.88      5.91 o
  -6   2   3      787.00      745.30      9.45 o
  -5   2   3      113.65      138.37      4.48 o
  -4   2   3     1475.68     1388.67     13.00 o
  -3   2   3     7400.43     7623.86     52.38 o
  -2   2   3     4103.91     4459.71     31.73 o
  -1   2   3     1115.32     1042.49      9.70 o
   0   2   3     2515.76     2570.87     29.36 o
   1   2   3       68.97       68.54      5.64 o
   2   2   3     3135.47     3267.59     31.89 o
   3   2   3       43.56       41.34      2.38 o
   4   2   3     3008.53     3010.74     26.86 o
   5   2   3      977.72     1040.57     11.42 o
   6   2   3        2.54       -0.64      2.48 o
   7   2   3       13.99        7.52      2.89 o
   8   2   3        8.18        9.95      3.50 o
   9   2   3      225.90      174.39      6.96 o
  10   2   3       94.35       54.86      6.18 o
  11   2   3      104.11       69.61      7.44 o
  12   2   3      474.28      389.62     13.18 o
  13   2   3        7.39       -0.14      6.80 o
  14   2   3       91.30      116.01      9.49 o
  15   2   3      208.10      249.89     16.81 o
  16   2   3       56.84       74.90     10.00 o
 -18   3   3      445.02      477.12     17.73 o
 -17   3   3       14.94       20.33      7.46 o
 -16   3   3      467.17      466.29     15.75 o
 -15   3   3       58.36       51.10      7.04 o
 -14   3   3      164.87      151.30      8.46 o
 -13   3   3        0.45       -0.63      4.66 o
 -12   3   3       91.81       91.58      7.53 o
 -11   3   3      227.92      235.17      8.04 o
 -10   3   3       35.14       39.83      4.74 o
  -9   3   3       15.56       19.53      4.00 o
  -8   3   3       60.69       62.07      4.06 o
  -7   3   3       21.11       30.00      2.81 o
  -6   3   3      254.04      283.07      5.25 o
  -5   3   3      149.34      172.32      4.34 o
  -4   3   3     2831.33     3041.16     20.93 o
  -3   3   3      244.08      275.36      4.90 o
  -2   3   3      502.02      448.74      6.18 o
  -1   3   3      198.98      205.83      5.62 o
   0   3   3      946.11     1091.56     14.63 o
   1   3   3      854.39      844.96     16.19 o
   2   3   3     4139.54     3968.44     36.96 o
   3   3   3      123.83      131.10      7.04 o
   4   3   3     1248.04     1216.00     14.20 o
   5   3   3     1161.32     1228.60     21.31 o
   6   3   3     1071.73     1048.23     19.55 o
   7   3   3       75.12       76.07      6.15 o
   8   3   3      949.59      914.52     15.28 o
   9   3   3        7.11        3.06      5.00 o
  10   3   3      158.02      137.34      9.25 o
  11   3   3       68.60       82.06      8.71 o
  12   3   3      331.16      329.79     12.79 o
  13   3   3       31.38       49.34      8.20 o
  14   3   3      146.95      158.81     10.89 o
  15   3   3       44.69       45.36      8.49 o
  16   3   3      157.86      134.15     11.98 o
 -17   4   3       35.00       45.72      9.50 o
 -16   4   3     1346.95     1317.43     26.53 o
 -15   4   3      241.12      249.01     12.61 o
 -14   4   3        0.34       -4.18      6.02 o
 -13   4   3      193.67      182.82     12.24 o
 -12   4   3      587.92      584.93     12.31 o
 -11   4   3     1013.40      965.58     14.96 o
 -10   4   3     9714.04     9404.83     70.81 o
  -9   4   3      382.54      399.80      9.60 o
  -8   4   3     1029.72     1014.53     18.95 o
  -7   4   3      171.80      173.90      6.43 o
  -6   4   3       50.88       85.00      4.58 o
  -5   4   3     5121.08     5272.63     34.46 o
  -4   4   3    17845.37    18354.26    105.74 o
  -3   4   3     9865.03    10167.32     60.79 o
  -2   4   3     7063.19     7132.19     43.94 o
  -1   4   3      118.02      137.04      4.50 o
   0   4   3       52.34       48.53      3.54 o
   1   4   3     1637.79     1690.73     18.00 o
   2   4   3     2040.56     2143.23     27.62 o
   3   4   3       91.57       97.98      5.75 o
   4   4   3     1795.06     1754.21     23.44 o
   5   4   3        4.46        6.54      5.52 o
   6   4   3      655.24      647.03     12.98 o
   7   4   3      364.11      360.16     10.41 o
   8   4   3        2.77       -7.46      4.98 o
   9   4   3       47.79       53.10      7.39 o
  10   4   3     1783.68     1686.54     27.49 o
  11   4   3       25.25       35.53      7.42 o
  12   4   3       20.30       18.64      6.69 o
  13   4   3      443.32      439.90     15.76 o
  14   4   3       79.88       90.51     10.16 o
  15   4   3       24.94       18.47      8.17 o
 -16   5   3        1.62       -0.62      7.47 o
 -15   5   3        9.79       16.40      7.73 o
 -14   5   3      166.77      176.41     11.18 o
 -13   5   3      541.37      505.79     13.99 o
 -12   5   3      273.55      263.10     10.64 o
 -11   5   3       96.99      105.80      7.63 o
 -10   5   3       19.09       15.66      5.62 o
  -9   5   3       89.25       88.20      6.72 o
  -8   5   3     1852.61     1789.00     20.66 o
  -7   5   3      746.64      702.60     12.25 o
  -6   5   3      252.98      237.87      7.00 o
  -5   5   3        0.54        1.96      3.54 o
  -4   5   3       12.02       16.39      3.69 o
  -3   5   3      490.52      555.77      8.95 o
  -2   5   3     1932.46     1940.17     16.24 o
  -1   5   3      230.05      229.63      7.87 o
   0   5   3       26.31       29.74      5.61 o
   1   5   3       10.93        6.03      5.50 o
   2   5   3      420.62      408.89     13.15 o
   3   5   3       38.18       36.24      6.33 o
   4   5   3        1.16       -6.89      7.10 o
   5   5   3      131.51      131.01      7.64 o
   6   5   3      223.11      198.47      8.73 o
   7   5   3      164.97      161.75      8.21 o
   8   5   3      318.09      328.91     12.46 o
   9   5   3        3.79        1.04      6.33 o
  10   5   3      129.65      151.99     10.20 o
  11   5   3      215.86      209.58     11.80 o
  12   5   3      572.02      604.39     17.98 o
  13   5   3      560.02      499.30     17.28 o
  14   5   3       71.08       63.66     13.46 o
 -15   6   3       82.89       94.84     10.96 o
 -14   6   3       12.24       15.38     18.04 o
 -13   6   3       34.50       40.88      7.22 o
 -12   6   3      154.53      176.25      9.88 o
 -11   6   3      588.42      602.95     14.86 o
 -10   6   3        7.00       -6.75      5.36 o
  -9   6   3       35.29       25.68      6.20 o
  -8   6   3      131.39      125.25      7.91 o
  -7   6   3      218.40      222.97      8.81 o
  -6   6   3       37.81       48.85      5.94 o
  -5   6   3        9.69        7.49      4.16 o
  -4   6   3       20.97       20.04      4.55 o
  -3   6   3      335.78      344.84     13.67 o
  -2   6   3      589.89      591.00     16.91 o
  -1   6   3      370.36      367.58     14.13 o
   0   6   3       19.16        5.36      7.04 o
   1   6   3      185.17      189.70      9.32 o
   2   6   3       88.69       85.32      6.78 o
   3   6   3      851.40      838.56     15.00 o
   4   6   3      244.46      229.50      9.02 o
   5   6   3       27.65       14.20      5.52 o
   6   6   3      132.03      130.15      7.98 o
   7   6   3        3.78        6.47      6.48 o
   8   6   3        0.21       -4.41     12.15 o
   9   6   3      719.53      661.73     20.72 o
  10   6   3       27.02       21.10      9.68 o
  11   6   3        1.43        0.47      7.39 o
  12   6   3        7.47        6.86      8.61 o
 -13   7   3       46.94       59.53      8.52 o
 -12   7   3        5.91       -3.17      6.69 o
 -11   7   3       16.39       16.79      8.72 o
 -10   7   3       70.53       71.90      7.70 o
  -9   7   3      187.59      185.77      9.62 o
  -8   7   3       23.76       17.32      6.15 o
  -7   7   3      118.62      129.29      8.11 o
  -6   7   3       55.27       42.38     15.84 o
  -5   7   3      309.71      336.50     25.26 o
  -4   7   3       13.38       24.28     13.91 o
  -3   7   3      283.26      302.19     16.31 o
  -2   7   3       18.58       14.93      7.59 o
  -1   7   3        0.18       -3.64      6.74 o
   0   7   3      179.68      170.10     16.52 o
   1   7   3       86.19       89.93     10.30 o
   2   7   3       73.85       65.28      9.22 o
   3   7   3      200.03      210.91      9.11 o
   4   7   3        0.76       -7.51      5.01 o
   5   7   3        7.35        4.64      5.82 o
   6   7   3      418.99      398.77     16.24 o
   7   7   3        0.78       -5.72      7.05 o
   8   7   3      158.37      165.28     12.90 o
   9   7   3      152.35      140.81     15.13 o
  10   7   3      103.29       98.43     10.86 o
  11   7   3      979.75      935.95     32.49 o
 -11   8   3       27.59       28.62     11.99 o
 -10   8   3       34.75       46.70      9.94 o
  -9   8   3        2.39        4.71     16.27 o
  -8   8   3       24.38       14.13     16.27 o
  -7   8   3        0.01       18.41     15.84 o
  -6   8   3      232.30      243.17     25.26 o
  -5   8   3       16.52       15.84     14.98 o
  -4   8   3       23.89       34.25     15.84 o
  -3   8   3        2.65       18.11      9.46 o
  -2   8   3       65.69       82.46     11.79 o
  -1   8   3      116.56      135.94     13.45 o
   0   8   3       31.16       44.11     21.19 o
   1   8   3        0.20       -2.27      8.76 o
   2   8   3       12.28       21.14      9.35 o
   3   8   3      147.52      157.74     16.90 o
   4   8   3       70.82       65.63     11.23 o
   5   8   3      293.55      307.77     27.83 o
   6   8   3       20.68       23.28      8.90 o
   7   8   3       18.68       11.11      8.69 o
   8   8   3       71.94       68.26     11.33 o
  -7   9   3        1.68        0.43     16.70 o
  -6   9   3       16.56       -3.42     14.13 o
  -5   9   3        2.57       14.13     17.12 o
  -4   9   3      134.06      122.87     21.83 o
  -3   9   3      201.39      173.39     22.69 o
  -2   9   3      158.85      210.01     20.12 o
  -1   9   3        3.39       17.19     10.54 o
   0   9   3       11.63       32.75     11.50 o
   1   9   3        0.07       -8.17      9.98 o
   2   9   3      290.82      318.85     25.47 o
   3   9   3       23.35       33.08     11.95 o
   4   9   3       94.23       93.33     20.98 o
 -18   0   4      209.54      201.45     29.54 o
 -16   0   4       67.77       63.49     16.27 o
 -14   0   4      475.32      461.19     20.98 o
 -12   0   4      917.94      889.41     23.29 o
 -10   0   4       82.24       95.53     11.13 o
  -8   0   4     1810.89     1617.73     28.15 o
  -6   0   4    11627.41    11306.28    191.37 o
  -4   0   4      987.18      986.69     17.55 o
  -2   0   4     2340.93     2352.23     32.69 o
   0   0   4     4535.08     4807.76     47.92 o
   2   0   4      742.87      827.77     11.12 o
   4   0   4        9.63        8.87      3.32 o
   6   0   4        0.29       10.25      3.92 o
   8   0   4       65.88       60.81      5.17 o
  10   0   4       20.30        9.47      4.72 o
  12   0   4      437.53      419.33     11.28 o
 -19   1   4       82.35       82.11     21.47 o
 -18   1   4       49.95       58.88      9.67 o
 -17   1   4       38.73       47.96     10.19 o
 -16   1   4      130.88      134.07     10.78 o
 -15   1   4      561.18      547.54     13.24 o
 -14   1   4      151.16      141.01      7.59 o
 -13   1   4        0.21       -5.96      4.55 o
 -12   1   4      551.87      526.04     11.57 o
 -11   1   4      418.13      408.57     13.47 o
 -10   1   4       35.29       33.83      4.40 o
  -9   1   4      424.39      437.94      9.92 o
  -8   1   4       61.60       73.28      3.86 o
  -7   1   4      307.27      301.54      7.72 o
  -6   1   4     2546.34     2635.38     26.91 o
  -5   1   4     1278.39     1384.03     16.21 o
  -4   1   4      322.28      359.83      6.48 o
  -3   1   4      170.27      171.54      5.08 o
  -2   1   4     1854.78     1907.83     17.31 o
  -1   1   4     3104.08     3286.38     26.91 o
   0   1   4     4407.13     4619.91     36.18 o
   1   1   4     1228.55     1211.24     14.52 o
   2   1   4       11.03        7.40      1.37 o
   3   1   4     1840.78     2011.22     17.30 o
   4   1   4     2350.43     2440.68     20.78 o
   5   1   4      448.58      481.02      8.33 o
   6   1   4     1719.36     1722.13     17.19 o
   7   1   4      185.38      173.30      5.67 o
   8   1   4      210.24      203.80      5.51 o
   9   1   4      269.83      254.44      6.40 o
  10   1   4     1691.49     1635.54     15.62 o
  11   1   4      296.08      304.47      7.71 o
  12   1   4      106.27      112.73      7.53 o
  13   1   4      147.65      134.71      8.29 o
  14   1   4       38.35       69.51     17.90 o
  15   1   4       97.81      114.90     10.01 o
  16   1   4      639.93      622.76     26.59 o
 -19   2   4      112.36      155.57     16.61 o
 -18   2   4     1240.97     1305.66     23.45 o
 -17   2   4      770.32      783.26     19.67 o
 -16   2   4       25.24       25.17      7.20 o
 -15   2   4      125.29      129.32      9.13 o
 -14   2   4       28.26       24.18      6.41 o
 -13   2   4       13.41       10.21      6.74 o
 -12   2   4     1867.42     1764.11     23.10 o
 -11   2   4     1434.89     1372.00     16.33 o
 -10   2   4       54.99       56.07      4.50 o
  -9   2   4     1278.47     1281.00     14.60 o
  -8   2   4       98.36       97.83      4.38 o
  -7   2   4     1623.57     1634.74     16.07 o
  -6   2   4       87.57       93.06      4.00 o
  -5   2   4       16.16        3.76      2.66 o
  -4   2   4       97.49       80.10      3.84 o
  -3   2   4      491.24      454.79      7.33 o
  -2   2   4      713.10      726.70      9.17 o
  -1   2   4     2291.91     2266.87     22.54 o
   0   2   4     1059.06      955.41     15.38 o
   1   2   4     2344.99     2458.27     48.16 o
   2   2   4     4006.41     4079.25     39.12 o
   3   2   4      214.97      191.95      6.51 o
   4   2   4       12.73       23.56      3.47 o
   5   2   4     1075.73     1098.94     15.28 o
   6   2   4      301.01      286.04      6.20 o
   7   2   4       37.06       31.93      3.63 o
   8   2   4      348.34      306.42      9.56 o
   9   2   4      386.19      383.51     11.14 o
  10   2   4       47.99       37.39      5.97 o
  11   2   4      255.39      254.72     12.36 o
  12   2   4       11.60       16.01      6.35 o
  13   2   4      159.21      156.80     10.26 o
  14   2   4       76.48       68.81      8.76 o
  15   2   4      160.87      194.30     12.28 o
  16   2   4      435.34      488.81     17.46 o
 -18   3   4       72.00       71.34      9.92 o
 -17   3   4       33.82       50.21      8.72 o
 -16   3   4       54.59       56.03      7.11 o
 -15   3   4      307.49      338.90     12.18 o
 -14   3   4        0.00        0.38      4.65 o
 -13   3   4     1052.93     1040.95     17.86 o
 -12   3   4       20.88       24.33      5.34 o
 -11   3   4      389.18      396.33     10.60 o
 -10   3   4     1722.76     1615.27     20.20 o
  -9   3   4     2180.85     2011.70     20.27 o
  -8   3   4      187.10      176.40      6.16 o
  -7   3   4       84.98      107.69      4.82 o
  -6   3   4      145.87      137.91      4.26 o
  -5   3   4     1077.30     1262.48     12.03 o
  -4   3   4      259.87      260.66      5.07 o
  -3   3   4       15.26       14.76      2.48 o
  -2   3   4      343.40      364.75      6.23 o
  -1   3   4       56.45       56.26      3.30 o
   0   3   4       76.90       72.59      6.12 o
   1   3   4      223.37      179.52      8.57 o
   2   3   4      141.00      156.63      7.94 o
   3   3   4      223.58      240.59      8.82 o
   4   3   4      110.53      119.65      6.82 o
   5   3   4     1448.89     1421.67     23.23 o
   6   3   4       14.25       16.00      5.56 o
   7   3   4      698.65      653.76     14.87 o
   8   3   4      171.30      154.11      8.39 o
   9   3   4       25.90       27.31      5.70 o
  10   3   4      231.95      194.29     10.35 o
  11   3   4      165.06      196.57     10.80 o
  12   3   4      280.69      228.78     12.36 o
  13   3   4      299.03      294.73     13.59 o
  14   3   4       60.98       52.14      8.76 o
  15   3   4      258.42      278.05     14.65 o
 -18   4   4      302.02      264.13     21.21 o
 -17   4   4      191.77      203.21     12.91 o
 -16   4   4        0.27        6.44      6.99 o
 -15   4   4       31.73       19.80      7.18 o
 -14   4   4      260.44      261.61     12.07 o
 -13   4   4      151.92      151.58      7.58 o
 -12   4   4        1.45       -3.04      4.15 o
 -11   4   4      231.87      227.11      8.19 o
 -10   4   4     1754.15     1705.56     20.13 o
  -9   4   4      801.92      803.81     13.85 o
  -8   4   4      250.94      239.68      7.67 o
  -7   4   4       10.66        5.87      3.77 o
  -6   4   4       40.61       56.82      3.68 o
  -5   4   4     2492.42     2739.12     20.48 o
  -4   4   4      685.07      827.67      9.26 o
  -3   4   4     4850.59     5113.51     35.57 o
  -2   4   4       34.47       31.01      3.05 o
  -1   4   4        9.38        6.91      2.72 o
   0   4   4     1057.42     1152.01     12.40 o
   1   4   4      175.88      195.25      8.34 o
   2   4   4     4553.61     4607.06     52.87 o
   3   4   4     1951.67     1948.73     35.24 o
   4   4   4      664.40      689.09     14.92 o
   5   4   4        0.19        6.92      6.12 o
   6   4   4      143.73      144.02      9.12 o
   7   4   4      335.55      309.50     10.62 o
   8   4   4      282.06      256.25      9.95 o
   9   4   4      152.80      182.95     14.89 o
  10   4   4      384.97      351.18     13.12 o
  11   4   4       47.58       46.55      8.87 o
  12   4   4       41.08       38.81      8.08 o
  13   4   4      616.87      606.43     26.82 o
  14   4   4       25.39       22.73      8.33 o
 -17   5   4        0.44       -4.26     10.14 o
 -16   5   4       31.43       46.27      8.68 o
 -15   5   4       51.45       64.70     10.88 o
 -14   5   4        0.65       -1.59      5.75 o
 -13   5   4       26.96       35.94      7.58 o
 -12   5   4       45.77       49.40      7.98 o
 -11   5   4      150.96      151.40      8.30 o
 -10   5   4      153.35      146.83      7.18 o
  -9   5   4        2.04       -1.28      4.31 o
  -8   5   4        0.14       -5.86      4.48 o
  -7   5   4      339.84      335.49      9.28 o
  -6   5   4     1955.95     1963.40     18.85 o
  -5   5   4      657.06      647.08      9.97 o
  -4   5   4      125.92      101.57      5.67 o
  -3   5   4     2023.60     2098.51     20.30 o
  -2   5   4      238.57      254.67      8.09 o
  -1   5   4      116.15       95.03      6.94 o
   0   5   4      520.68      491.61     12.48 o
   1   5   4      654.97      624.47     13.91 o
   2   5   4      448.67      433.88     12.34 o
   3   5   4       13.92        7.25      7.14 o
   4   5   4     2056.45     2043.48     32.01 o
   5   5   4      677.47      681.70     16.17 o
   6   5   4       10.13        3.57      5.24 o
   7   5   4      461.83      445.59     12.13 o
   8   5   4       48.18       46.91      7.43 o
   9   5   4      496.61      478.14     15.77 o
  10   5   4     2027.96     1948.45     53.47 o
  11   5   4       21.10       35.29      9.38 o
  12   5   4        0.05      -12.42      8.28 o
  13   5   4       69.49       90.82     10.65 o
 -15   6   4       13.25       23.68      8.79 o
 -14   6   4       87.56      102.29      8.82 o
 -13   6   4      274.59      265.80     11.25 o
 -12   6   4     1073.30     1050.69     19.67 o
 -11   6   4      722.52      694.74     15.65 o
 -10   6   4      321.44      316.64     11.11 o
  -9   6   4        8.48        7.61      5.49 o
  -8   6   4      188.65      214.67      9.03 o
  -7   6   4     1212.90     1201.54     16.52 o
  -6   6   4     1747.10     1747.25     20.21 o
  -5   6   4      998.50      976.33     12.99 o
  -4   6   4     1541.38     1625.14     31.38 o
  -3   6   4      140.61      119.05     12.02 o
  -2   6   4       56.94       55.35      8.40 o
  -1   6   4      244.47      245.29     10.47 o
   0   6   4       46.35       46.98      6.88 o
   1   6   4       78.36       74.30      7.80 o
   2   6   4       78.21       90.69      8.04 o
   3   6   4        2.69       -3.51      5.58 o
   4   6   4       28.39       21.65      6.00 o
   5   6   4      105.55      109.76      8.45 o
   6   6   4       19.19       30.06      7.82 o
   7   6   4       31.15       46.63      6.83 o
   8   6   4      806.74      790.93     22.16 o
   9   6   4        3.42        5.05      7.01 o
  10   6   4      521.98      483.20     17.17 o
  11   6   4      330.53      338.11     15.94 o
  12   6   4      203.82      228.47     28.68 o
 -13   7   4        4.13        4.48      7.16 o
 -12   7   4       21.62       25.11      6.95 o
 -11   7   4      110.76      109.04      8.77 o
 -10   7   4      385.52      404.25     12.92 o
  -9   7   4        0.25        2.59      5.72 o
  -8   7   4        5.96        0.85      7.35 o
  -7   7   4      117.42       90.45      9.60 o
  -6   7   4      102.93      125.44     18.41 o
  -5   7   4       27.27       39.82     15.41 o
  -4   7   4      131.25      168.18     13.04 o
  -3   7   4       19.40       11.00     13.90 o
  -2   7   4      169.36      165.84     11.33 o
  -1   7   4        5.69       11.94      7.98 o
   0   7   4      445.13      449.37     16.35 o
   1   7   4        2.68       -3.85      7.27 o
   2   7   4       28.97       30.83      5.99 o
   3   7   4        4.19        3.11      5.37 o
   4   7   4      295.06      279.30     11.65 o
   5   7   4        0.43        3.09      5.95 o
   6   7   4      212.60      224.56     11.35 o
   7   7   4        4.75       23.36     15.50 o
   8   7   4        5.97      -10.48      9.84 o
   9   7   4       77.01       83.63     11.58 o
  10   7   4      104.28      107.31     21.81 o
 -11   8   4       58.27       57.14     12.37 o
 -10   8   4       36.76       44.89     11.93 o
  -9   8   4        1.34       16.70     16.70 o
  -8   8   4        4.84      -10.70     13.27 o
  -7   8   4       40.03       62.93     17.12 o
  -6   8   4        0.47        6.42     13.70 o
  -5   8   4        3.23       15.84     14.98 o
  -4   8   4       46.33       29.54     15.84 o
  -3   8   4       26.74       18.16      9.56 o
  -2   8   4       21.16        3.64      8.48 o
  -1   8   4      131.34      171.65     17.77 o
   0   8   4        0.05       -2.87      7.73 o
   1   8   4       53.03       57.53     11.24 o
   2   8   4       52.47       62.07     11.80 o
   3   8   4       41.84       44.86     10.01 o
   4   8   4      189.61      212.76     17.08 o
   5   8   4       15.00       11.47      7.30 o
   6   8   4       30.09       13.51     17.21 o
   7   8   4       26.55       26.42     10.87 o
  -7   9   4       24.51       20.55     17.55 o
  -6   9   4       95.65      126.30     21.83 o
  -5   9   4      172.24      209.78     25.69 o
  -4   9   4       26.81       -9.85     14.98 o
  -3   9   4       39.08       44.10     17.12 o
  -2   9   4        0.08        0.49     10.14 o
  -1   9   4       94.92      105.37     24.19 o
   0   9   4       49.48       68.42     13.15 o
   1   9   4      149.29      130.03     15.13 o
   2   9   4        6.70       22.04     11.65 o
   3   9   4       31.58        8.56     14.56 o
 -19   0   5     1782.74     1911.57     62.93 o
 -17   0   5      253.75      255.43     19.05 o
 -15   0   5      673.10      652.21     28.90 o
 -13   0   5        0.29       -3.69      7.28 o
 -11   0   5      883.33      871.11     22.07 o
  -9   0   5     2450.99     2336.31     37.84 o
  -7   0   5       18.21       17.94      6.21 o
  -5   0   5     3030.15     2943.67     41.17 o
  -3   0   5    19064.65    19469.86    178.82 o
  -1   0   5        0.12        1.26      3.04 o
   1   0   5     7286.39     7549.14     73.87 o
   3   0   5      397.00      414.08      8.84 o
   5   0   5      172.14      146.59      6.62 o
   7   0   5      329.25      319.68      9.84 o
   9   0   5      146.52      158.74      7.47 o
  11   0   5      315.60      329.95     10.10 o
 -20   1   5       27.05       32.78     12.67 o
 -19   1   5        0.10        2.11      8.17 o
 -18   1   5       12.92       21.33      8.17 o
 -17   1   5      561.97      566.95     18.93 o
 -16   1   5       31.89       20.99      7.42 o
 -15   1   5      554.22      545.26     14.61 o
 -14   1   5       24.63       30.44      6.15 o
 -13   1   5      149.45      146.63      8.47 o
 -12   1   5      615.67      610.83     13.80 o
 -11   1   5     1673.58     1570.05     22.03 o
 -10   1   5       72.25       72.75      5.53 o
  -9   1   5      209.50      213.53      6.41 o
  -8   1   5      796.20      776.35     11.05 o
  -7   1   5      756.67      713.46     18.90 o
  -6   1   5       23.79       33.74      3.67 o
  -5   1   5      446.22      499.99      7.94 o
  -4   1   5     1602.28     1591.00     15.94 o
  -3   1   5     1354.54     1339.08     21.40 o
  -2   1   5     1664.10     1690.32     16.33 o
  -1   1   5     1725.44     1749.77     16.77 o
   0   1   5       97.25      105.90      4.74 o
   1   1   5        3.65        3.01      3.51 o
   2   1   5      127.73      121.27      4.75 o
   3   1   5     3145.45     3216.24     23.88 o
   4   1   5      137.43      133.13      4.59 o
   5   1   5      680.72      708.55      9.34 o
   6   1   5        3.32        2.57      3.57 o
   7   1   5      356.40      342.89      7.74 o
   8   1   5      415.77      419.53      8.89 o
   9   1   5      990.36      963.82     11.47 o
  10   1   5      120.76      118.77      6.55 o
  11   1   5       11.31       13.53      4.66 o
  12   1   5        0.25       -2.85      4.87 o
  13   1   5      165.96      210.12      9.72 o
  14   1   5      157.70      139.30     10.12 o
  15   1   5      282.40      254.56     46.88 o
 -19   2   5      139.74      171.23     11.44 o
 -18   2   5      113.10      116.00     11.58 o
 -17   2   5      303.52      317.63     17.75 o
 -16   2   5       75.62       76.44      9.48 o
 -15   2   5       45.23       46.03      7.18 o
 -14   2   5        5.35        1.26      5.63 o
 -13   2   5     3924.06     3773.49     38.16 o
 -12   2   5     3755.13     3539.73     35.61 o
 -11   2   5     2951.39     2848.67     29.69 o
 -10   2   5     2210.89     2054.67     20.59 o
  -9   2   5        3.39        1.89      3.32 o
  -8   2   5      194.42      153.14      6.15 o
  -7   2   5     3627.61     3941.59     34.26 o
  -6   2   5     1236.66     1487.03     17.23 o
  -5   2   5     2437.02     2668.65     24.47 o
  -4   2   5     1722.15     1769.07     20.26 o
  -3   2   5       83.01       88.28      4.06 o
  -2   2   5      665.35      666.56      9.03 o
  -1   2   5        8.87        8.97      3.47 o
   0   2   5       24.56       26.78      3.95 o
   1   2   5      837.68      861.59     12.81 o
   2   2   5      386.80      409.79      7.33 o
   3   2   5       44.27       77.52      5.97 o
   4   2   5      322.87      325.96      6.02 o
   5   2   5      922.12      974.83     14.83 o
   6   2   5        8.01        8.09      4.59 o
   7   2   5     1580.55     1535.95     22.70 o
   8   2   5      442.30      449.21     13.37 o
   9   2   5       55.74       63.73      6.35 o
  10   2   5      383.26      350.89     11.04 o
  11   2   5      271.45      260.93     11.63 o
  12   2   5       22.83       31.04      7.02 o
  13   2   5      262.92      274.58     11.16 o
  14   2   5      142.99      129.95      9.17 o
  15   2   5       15.76       24.70      9.89 o
 -19   3   5        0.03        3.42     14.98 o
 -18   3   5       25.75       50.66      9.62 o
 -17   3   5        6.35       17.62      8.36 o
 -16   3   5      142.54      165.03      9.57 o
 -15   3   5       38.86       38.37      6.37 o
 -14   3   5      290.38      269.06     13.84 o
 -13   3   5       11.08       14.05      5.17 o
 -12   3   5      103.56      102.23      6.93 o
 -11   3   5       40.58       36.01      5.48 o
 -10   3   5      307.53      270.53      8.01 o
  -9   3   5       19.07       20.77      4.04 o
  -8   3   5       99.80       84.06      4.90 o
  -7   3   5        0.10        4.09      3.30 o
  -6   3   5      462.67      415.06      8.55 o
  -5   3   5     4448.00     4831.89     40.52 o
  -4   3   5      470.57      589.16     11.94 o
  -3   3   5      227.85      231.15      6.31 o
  -2   3   5     1095.14     1079.08     15.61 o
  -1   3   5      902.50      937.76      9.81 o
   0   3   5       25.62       21.96      6.36 o
   1   3   5      128.83      158.80      6.83 o
   2   3   5     3999.31     4011.39     46.79 o
   3   3   5      444.48      527.24     12.25 o
   4   3   5       24.82        9.25      5.11 o
   5   3   5      173.98      152.72      8.51 o
   6   3   5       53.71       66.00      7.07 o
   7   3   5       11.65        5.22      6.28 o
   8   3   5      989.48      900.79     20.82 o
   9   3   5      164.51      159.74      8.44 o
  10   3   5     1265.39     1230.81     22.89 o
  11   3   5       15.87       20.49      6.92 o
  12   3   5        0.63       -8.09      8.47 o
  13   3   5        1.93        7.50      6.92 o
  14   3   5      308.03      305.40     17.92 o
 -18   4   5       56.14       37.08     13.78 o
 -17   4   5       43.06       47.51     18.77 o
 -16   4   5       92.67       85.97      9.35 o
 -15   4   5      315.53      328.84     21.25 o
 -14   4   5      172.60      170.00      8.08 o
 -13   4   5       60.97       63.33      6.08 o
 -12   4   5       96.98       96.54      6.37 o
 -11   4   5      371.14      383.39      9.88 o
 -10   4   5       95.52      104.46      6.36 o
  -9   4   5      873.32      868.11     13.36 o
  -8   4   5        7.32        6.60      3.95 o
  -7   4   5       92.87       80.01      4.76 o
  -6   4   5      493.15      536.71      7.79 o
  -5   4   5      551.07      579.32      8.58 o
  -4   4   5      148.10      161.11      5.20 o
  -3   4   5     1429.90     1551.14     15.78 o
  -2   4   5       42.66       44.16      3.33 o
  -1   4   5      169.57      193.56      7.86 o
   0   4   5      163.11      195.22      9.64 o
   1   4   5       61.41       81.58      7.81 o
   2   4   5      542.96      597.18     15.69 o
   3   4   5      369.30      375.90     13.20 o
   4   4   5        2.81        6.91      6.05 o
   5   4   5        3.79        2.34      6.56 o
   6   4   5      308.48      269.84     11.74 o
   7   4   5      277.29      298.10     11.89 o
   8   4   5     1159.71     1036.75     18.04 o
   9   4   5       97.34      121.84      9.75 o
  10   4   5       49.57       49.53      8.01 o
  11   4   5      138.21      127.05     10.21 o
  12   4   5       53.42       52.54      9.00 o
  13   4   5       91.25      122.20     11.05 o
  14   4   5      487.42      545.10     32.75 o
 -17   5   5       58.72       59.48     21.19 o
 -16   5   5       49.76       57.88     13.87 o
 -15   5   5      141.55      155.93     11.02 o
 -14   5   5       24.34       26.64      6.62 o
 -13   5   5      151.95      161.93     10.18 o
 -12   5   5      203.19      201.75      9.39 o
 -11   5   5      226.38      242.50      8.81 o
 -10   5   5       19.33       22.31      5.13 o
  -9   5   5        3.49       -0.67      5.01 o
  -8   5   5      596.47      601.61     11.76 o
  -7   5   5       20.76       16.31      4.80 o
  -6   5   5       65.62       70.88      5.56 o
  -5   5   5       30.22       34.61      4.44 o
  -4   5   5      235.01      238.57      6.68 o
  -3   5   5      368.72      360.19      9.17 o
  -2   5   5       16.03       14.80      5.56 o
  -1   5   5      560.80      558.85     14.60 o
   0   5   5      477.01      458.91     12.62 o
   1   5   5       11.61        0.55      9.15 o
   2   5   5       92.87       93.88      9.79 o
   3   5   5     1163.79     1073.81     23.19 o
   4   5   5      250.25      271.10     12.95 o
   5   5   5       52.98       56.34      8.60 o
   6   5   5      258.39      244.11     13.32 o
   7   5   5        2.94       -4.34      5.53 o
   8   5   5      483.37      432.15     12.65 o
   9   5   5     1036.00      976.10     24.53 o
  10   5   5     1302.65     1216.40     28.71 o
  11   5   5      207.37      210.18     12.41 o
  12   5   5      284.06      275.81     19.65 o
  13   5   5       87.09       76.08     14.30 o
 -15   6   5       33.04       39.69      7.76 o
 -14   6   5       10.82        6.81      6.33 o
 -13   6   5      115.58      123.49      8.75 o
 -12   6   5       32.96       24.52      6.64 o
 -11   6   5      185.82      196.17      9.73 o
 -10   6   5        2.29        0.61      5.37 o
  -9   6   5      123.69      132.86      8.02 o
  -8   6   5      228.30      238.85      8.58 o
  -7   6   5      699.02      661.94     12.36 o
  -6   6   5     2225.28     2234.54     34.29 o
  -5   6   5     4224.27     4171.86     48.94 o
  -4   6   5     1906.28     1880.87     30.49 o
  -3   6   5        1.38        1.92      7.52 o
  -2   6   5      457.93      443.45     20.20 o
  -1   6   5      254.20      270.56     11.74 o
   0   6   5      286.73      312.74     11.89 o
   1   6   5     2320.31     2293.86     30.29 o
   2   6   5      437.16      418.26     15.59 o
   3   6   5       13.66       10.17      7.53 o
   4   6   5      192.32      196.96     14.73 o
   5   6   5       18.69       18.94      6.57 o
   6   6   5      306.36      310.63     12.18 o
   7   6   5      348.08      368.78     13.38 o
   8   6   5       15.92       20.35      9.70 o
   9   6   5        2.42      -10.16     10.04 o
  10   6   5        3.18       -1.52     11.43 o
  11   6   5      125.39      116.03     11.69 o
 -14   7   5       16.16       14.80     11.63 o
 -13   7   5      250.56      261.71     12.16 o
 -12   7   5       60.50       68.74      8.27 o
 -11   7   5      317.29      339.67     12.43 o
 -10   7   5       43.80       53.56      9.07 o
  -9   7   5      139.34      118.50     10.78 o
  -8   7   5      347.39      330.11     16.14 o
  -7   7   5      806.10      839.98     38.96 o
  -6   7   5        0.61        3.00     11.99 o
  -5   7   5      492.63      466.13     21.18 o
  -4   7   5        5.02      -10.73      7.16 o
  -3   7   5      174.02      158.94     11.43 o
  -2   7   5      158.55      175.46     11.90 o
  -1   7   5      153.81      141.03     11.08 o
   0   7   5       25.93       26.59     14.94 o
   1   7   5        6.40        5.25      6.40 o
   2   7   5        3.55        9.67      8.01 o
   3   7   5      276.25      281.11     12.01 o
   4   7   5      259.28      277.12     18.11 o
   5   7   5        4.66        2.09      6.00 o
   6   7   5       24.70       25.94      7.65 o
   7   7   5       17.48       13.68      8.35 o
   8   7   5       13.98       12.77      8.74 o
   9   7   5      331.03      350.49     17.71 o
 -11   8   5       79.55       87.56     11.90 o
 -10   8   5       55.45       51.37     18.84 o
  -9   8   5       50.96       63.79     18.41 o
  -8   8   5      339.15      313.39     28.26 o
  -7   8   5        1.10        2.57     14.98 o
  -6   8   5       27.05       -4.71     14.56 o
  -5   8   5      243.92      253.45     24.40 o
  -4   8   5       41.12       48.38     17.12 o
  -3   8   5        0.35       18.60      9.37 o
  -2   8   5       76.94       86.36     14.13 o
  -1   8   5      203.40      219.23     20.48 o
   0   8   5       27.87       43.84      9.78 o
   1   8   5      133.15      137.60     12.14 o
   2   8   5       44.75       51.70     13.04 o
   3   8   5       57.27       50.29     12.95 o
   4   8   5        6.45        6.27      9.29 o
   5   8   5      209.20      233.22     12.27 o
   6   8   5       96.03       92.94     14.24 o
   7   8   5      228.64      262.68     16.69 o
  -6   9   5        1.13       18.41     17.12 o
  -5   9   5      113.40       98.04     21.41 o
  -4   9   5        5.70        3.00     15.84 o
  -3   9   5       23.47       61.65     18.84 o
  -2   9   5       70.61       81.60     13.58 o
  -1   9   5       64.09       73.05     13.31 o
   0   9   5       35.40       33.80     11.79 o
   1   9   5       10.10      -20.55     14.13 o
   2   9   5       70.93       64.22     18.41 o
 -18   0   6      579.40      602.97     24.52 o
 -16   0   6      229.71      224.40     14.82 o
 -14   0   6    13559.21    13062.31    403.51 o
 -12   0   6     5722.58     5455.72     77.79 o
 -10   0   6       53.50       43.89     12.84 o
  -8   0   6      515.19      609.48     26.76 o
  -6   0   6     1334.75     1228.09     23.00 o
  -4   0   6     1265.83     1124.37     70.31 o
  -2   0   6      445.64      421.17      9.54 o
   0   0   6     9368.59    10000.01     96.34 o
   2   0   6     1168.72     1158.65     26.91 o
   4   0   6     1171.61     1182.59     16.63 o
   6   0   6     1403.52     1437.39     28.49 o
   8   0   6     1467.53     1451.73     21.97 o
  10   0   6       61.72       62.18      6.00 o
  12   0   6      120.20      137.34     15.42 o
 -20   1   6        0.02       -0.17     10.74 o
 -19   1   6      107.72      106.67     11.67 o
 -18   1   6      178.99      176.52     12.59 o
 -17   1   6       66.17       59.46      7.97 o
 -16   1   6       22.91       22.19      6.46 o
 -15   1   6        1.03        7.38      6.15 o
 -14   1   6       63.60       49.09      6.63 o
 -13   1   6      399.91      401.45     12.28 o
 -12   1   6     1089.57     1011.74     17.97 o
 -11   1   6      167.06      155.20      7.54 o
 -10   1   6      683.96      668.17     11.11 o
  -9   1   6      191.13      211.34      6.63 o
  -8   1   6      726.12      712.74     10.76 o
  -7   1   6     4653.83     4832.90     46.13 o
  -6   1   6      947.74     1058.07     21.38 o
  -5   1   6        0.12       15.68      2.89 o
  -4   1   6     3895.66     3877.57     29.24 o
  -3   1   6        5.17        9.09      2.31 o
  -2   1   6      981.63      896.38     10.06 o
  -1   1   6      384.62      359.79      7.25 o
   0   1   6     1883.40     1857.47     18.35 o
   1   1   6      611.39      557.84      8.99 o
   2   1   6     1533.74     1507.84     16.42 o
   3   1   6      356.31      380.38      7.52 o
   4   1   6      454.73      461.93      8.84 o
   5   1   6       25.99       16.92      3.61 o
   6   1   6      296.90      287.32      7.52 o
   7   1   6      242.62      248.15      6.93 o
   8   1   6     2437.95     2380.86     20.90 o
   9   1   6      341.76      347.19      8.66 o
  10   1   6       29.99       26.37      4.87 o
  11   1   6        6.61       11.76      4.82 o
  12   1   6      175.78      173.71      8.90 o
  13   1   6        2.88       -1.11      5.39 o
  14   1   6      276.23      281.18     18.53 o
 -19   2   6      228.32      240.89     15.05 o
 -18   2   6       32.30       35.03      9.03 o
 -17   2   6      521.52      513.69     18.27 o
 -16   2   6      105.06      111.13     10.26 o
 -15   2   6       26.01       25.42      7.07 o
 -14   2   6      217.35      207.47      9.94 o
 -13   2   6      568.26      510.18     13.47 o
 -12   2   6      212.46      211.32      9.52 o
 -11   2   6     1753.24     1677.09     23.63 o
 -10   2   6        0.75        1.45      3.82 o
  -9   2   6       66.06       64.92      4.78 o
  -8   2   6      894.83     1009.92     13.76 o
  -7   2   6       82.22       34.58      4.21 o
  -6   2   6     2856.78     3201.39     29.16 o
  -5   2   6     4363.69     4595.16     38.55 o
  -4   2   6      200.05      209.00      6.15 o
  -3   2   6       15.00       14.76      2.86 o
  -2   2   6        7.74        5.30      2.55 o
  -1   2   6     2978.95     3160.57     27.64 o
   0   2   6      481.91      619.35      9.63 o
   1   2   6     2375.58     2675.93     33.01 o
   2   2   6      255.54      285.48      6.50 o
   3   2   6        5.19        4.35      3.43 o
   4   2   6       50.63       56.87      5.69 o
   5   2   6      446.49      413.42     12.27 o
   6   2   6       49.17       58.14      6.83 o
   7   2   6      176.08      165.03      9.67 o
   8   2   6       15.75       21.10      7.17 o
   9   2   6      105.24      117.02      8.75 o
  10   2   6      432.31      454.78     12.38 o
  11   2   6      133.96      125.00     11.18 o
  12   2   6        5.39       18.62      5.96 o
  13   2   6      118.77      111.47      8.52 o
  14   2   6      126.46      143.74      9.94 o
 -19   3   6       84.33       66.36     19.27 o
 -18   3   6        8.38       14.78      9.64 o
 -17   3   6      123.95      127.49      9.72 o
 -16   3   6      167.97      190.28     12.24 o
 -15   3   6       78.39       89.56      9.44 o
 -14   3   6      230.95      218.26     12.09 o
 -13   3   6      274.27      278.05     11.61 o
 -12   3   6        9.86       10.99      5.42 o
 -11   3   6      356.63      315.42      9.64 o
 -10   3   6      107.93      118.83      8.67 o
  -9   3   6     1030.50     1009.59     14.87 o
  -8   3   6        9.76        0.78      3.73 o
  -7   3   6       88.70       97.06      5.24 o
  -6   3   6        1.82       -3.62      3.35 o
  -5   3   6      736.19      787.43     11.80 o
  -4   3   6      332.99      390.26      8.04 o
  -3   3   6      688.84      688.58     10.44 o
  -2   3   6      866.01      894.37     17.12 o
  -1   3   6       71.01       71.96      3.22 o
   0   3   6       48.04       66.67      5.55 o
   1   3   6     3187.50     3202.60     54.02 o
   2   3   6      117.17      156.13      7.26 o
   3   3   6      165.61      222.49     10.98 o
   4   3   6     1123.35     1204.06     22.74 o
   5   3   6      334.61      312.74     11.23 o
   6   3   6      547.58      522.43     16.07 o
   7   3   6     4060.66     3827.03     43.69 o
   8   3   6     1558.10     1522.61     28.11 o
   9   3   6     2450.32     2312.23     28.85 o
  10   3   6      608.82      584.03     14.47 o
  11   3   6       96.50      112.97     12.30 o
  12   3   6       59.75       59.13     13.90 o
  13   3   6      696.18      677.04     22.04 o
  14   3   6        5.78       -1.05      7.86 o
 -18   4   6        3.35        1.46     10.44 o
 -17   4   6       61.76       55.39     11.94 o
 -16   4   6      139.28      166.58     10.67 o
 -15   4   6      136.91      136.21      9.75 o
 -14   4   6        0.48        2.29      5.82 o
 -13   4   6       22.10       24.08      5.21 o
 -12   4   6      146.42      159.89      7.62 o
 -11   4   6      552.84      543.53     12.45 o
 -10   4   6      263.48      263.26      9.26 o
  -9   4   6        2.45        4.33      4.60 o
  -8   4   6       93.76      121.17      5.99 o
  -7   4   6      272.86      256.14      7.60 o
  -6   4   6      381.39      397.74      8.54 o
  -5   4   6      683.17      643.53     10.21 o
  -4   4   6      238.52      200.75      6.44 o
  -3   4   6      258.47      267.62      7.31 o
  -2   4   6      141.57      137.75      7.25 o
  -1   4   6      504.39      513.61     11.84 o
   0   4   6        1.80       14.36      6.56 o
   1   4   6       57.81       68.49      8.27 o
   2   4   6      218.26      216.52     11.15 o
   3   4   6       73.69       72.73      8.50 o
   4   4   6      125.03      131.26     10.12 o
   5   4   6      638.80      566.31     17.29 o
   6   4   6        0.30        8.52      6.60 o
   7   4   6       77.01       88.20      9.15 o
   8   4   6      911.77      849.12     21.36 o
   9   4   6       65.70       56.66      7.11 o
  10   4   6       39.99       37.55      8.03 o
  11   4   6       52.68       71.53      9.65 o
  12   4   6      232.67      229.99     13.55 o
  13   4   6      286.40      287.21     16.19 o
 -17   5   6        2.76       16.92      9.27 o
 -16   5   6       29.65       37.02      9.61 o
 -15   5   6        7.07       -0.73      6.63 o
 -14   5   6      143.25      153.05      9.16 o
 -13   5   6      373.86      357.58     12.08 o
 -12   5   6      128.52      138.28      7.39 o
 -11   5   6        1.33       -5.60      4.36 o
 -10   5   6       36.70       32.82      5.11 o
  -9   5   6       33.41       27.91      5.51 o
  -8   5   6      253.42      259.49     10.16 o
  -7   5   6      273.90      276.19      9.42 o
  -6   5   6        7.91       16.05      5.04 o
  -5   5   6      582.25      588.55      9.59 o
  -4   5   6      361.56      334.05     11.07 o
  -3   5   6       88.29       96.05      7.37 o
  -2   5   6       12.95       22.13      7.59 o
  -1   5   6      309.39      336.01     13.90 o
   0   5   6       79.27       74.29      8.83 o
   1   5   6      457.70      429.75     15.53 o
   2   5   6      684.41      631.76     18.07 o
   3   5   6        7.36        7.27      7.70 o
   4   5   6      105.68      109.53     10.20 o
   5   5   6        4.17       -9.84      6.56 o
   6   5   6      184.25      188.88     11.70 o
   7   5   6      368.90      352.25     28.94 o
   8   5   6      315.90      318.46     11.72 o
   9   5   6        0.88       -5.00      6.81 o
  10   5   6      163.72      139.77     11.35 o
  11   5   6       18.25       14.98     10.01 o
  12   5   6      186.25      146.57     16.52 o
 -16   6   6      186.65      187.11     14.91 o
 -15   6   6       53.59       71.12     10.74 o
 -14   6   6       39.58       68.04      8.91 o
 -13   6   6      183.03      188.59     15.13 o
 -12   6   6        2.66       11.14      6.10 o
 -11   6   6        0.74       -0.95      6.34 o
 -10   6   6      178.02      183.76      8.90 o
  -9   6   6      155.96      167.90      8.46 o
  -8   6   6       13.80       10.49      6.83 o
  -7   6   6      914.44      886.18     36.32 o
  -6   6   6        6.36        2.11      6.99 o
  -5   6   6      286.37      273.30     12.71 o
  -4   6   6       38.68       31.95      8.15 o
  -3   6   6      270.26      293.17     13.48 o
  -2   6   6       33.89       28.43      7.46 o
  -1   6   6        8.21        6.03      7.23 o
   0   6   6      434.58      457.91     15.72 o
   1   6   6      447.21      475.31     26.42 o
   2   6   6       44.90       24.40      8.20 o
   3   6   6      458.49      482.81     26.01 o
   4   6   6      170.88      181.37     15.60 o
   5   6   6      177.12      185.97     12.54 o
   6   6   6        0.89        3.31      6.22 o
   7   6   6      356.12      362.42     13.82 o
   8   6   6      140.42      123.11     11.88 o
   9   6   6       17.33       17.64      9.61 o
  10   6   6      318.72      316.64     20.91 o
 -14   7   6      201.41      228.88     13.25 o
 -13   7   6       42.75       69.71     10.48 o
 -12   7   6       26.21       27.92     11.13 o
 -11   7   6       46.40       36.49     10.74 o
 -10   7   6      129.57      139.40     13.65 o
  -9   7   6        0.78        2.36      9.45 o
  -8   7   6      412.48      449.96     30.82 o
  -7   7   6       25.86       26.12     14.13 o
  -6   7   6       32.49       41.87     23.76 o
  -5   7   6      100.90       94.22     12.84 o
  -4   7   6      239.30      235.13     12.96 o
  -3   7   6       94.01      113.29     10.76 o
  -2   7   6      839.90      799.84     26.99 o
  -1   7   6        3.72        4.55     10.28 o
   0   7   6       26.15       29.19     11.73 o
   1   7   6      632.64      649.64     19.87 o
   2   7   6      418.82      415.78     16.63 o
   3   7   6       64.60       74.49     13.62 o
   4   7   6       21.86       10.42      7.12 o
   5   7   6       33.33       44.42      7.84 o
   6   7   6      133.27      118.21     10.22 o
   7   7   6       55.72       39.43     16.24 o
   8   7   6       40.35       46.24     10.44 o
   9   7   6       16.64       21.58     11.40 o
 -11   8   6       37.97       52.23     19.69 o
 -10   8   6        0.18        4.28     15.84 o
  -9   8   6      474.15      409.71     30.82 o
  -8   8   6     1097.93     1005.66     46.24 o
  -7   8   6     1626.78     1491.58     55.66 o
  -6   8   6     1706.92     1669.68     58.22 o
  -5   8   6      185.38      169.54     21.83 o
  -4   8   6        6.43        5.57     14.13 o
  -3   8   6      287.39      292.90     20.37 o
  -2   8   6        8.79        1.85     10.99 o
  -1   8   6      219.85      212.12     47.09 o
   0   8   6      261.08      280.35     19.50 o
   1   8   6      102.12      111.17     25.69 o
   2   8   6      227.43      207.73     18.00 o
   3   8   6      128.84      111.16     28.90 o
   4   8   6       72.54       66.39     13.53 o
   5   8   6      111.90      141.06     14.40 o
   6   8   6      100.75      142.09     29.97 o
  -6   9   6       18.30       54.80     18.84 o
  -5   9   6        0.72      -14.13     14.98 o
  -4   9   6       32.36       53.94     19.69 o
  -3   9   6        7.21        4.71     15.41 o
  -2   9   6        0.92        2.14     15.84 o
  -1   9   6      112.11      131.43     22.26 o
   0   9   6      406.66      442.68     32.97 o
   1   9   6      219.52      191.41     23.12 o
 -19   0   7      707.34      652.95     26.01 o
 -17   0   7       61.75       62.69     11.46 o
 -15   0   7      601.92      608.54     22.40 o
 -13   0   7     7730.98     7394.29    160.12 o
 -11   0   7        5.76       38.57      7.55 o
  -9   0   7     5171.00     5949.76     80.22 o
  -7   0   7    13088.28    13699.12    129.98 o
  -5   0   7        0.73       -2.15      2.28 o
  -3   0   7      894.57      969.33     15.83 o
  -1   0   7     1775.22     2089.70     26.42 o
   1   0   7      218.69      224.82     10.51 o
   3   0   7      633.67      653.75     14.38 o
   5   0   7      967.74      931.97     17.61 o
   7   0   7      592.61      613.33     14.48 o
   9   0   7      602.99      648.70     15.28 o
  11   0   7       16.21       10.91      6.82 o
 -20   1   7       53.98       69.07     11.51 o
 -19   1   7       30.73       51.28     10.01 o
 -18   1   7       12.95        1.83      7.78 o
 -17   1   7       36.18       31.41      7.06 o
 -16   1   7      465.59      476.43     14.71 o
 -15   1   7      115.04      111.07      8.37 o
 -14   1   7     1094.95     1060.25     19.91 o
 -13   1   7      137.76      143.44     10.32 o
 -12   1   7      669.39      669.78     15.57 o
 -11   1   7       52.58       60.77      6.31 o
 -10   1   7      101.47      119.64      5.78 o
  -9   1   7      233.55      258.82      7.30 o
  -8   1   7        0.42        1.22      3.01 o
  -7   1   7       24.50       32.79      4.31 o
  -6   1   7       17.39       32.88      2.99 o
  -5   1   7      550.82      574.21      8.31 o
  -4   1   7       26.24       24.69      2.77 o
  -3   1   7      278.39      258.63      5.90 o
  -2   1   7       27.03       19.09      2.84 o
  -1   1   7     1447.99     1366.73     14.04 o
   0   1   7     8169.80     8784.22     61.47 o
   1   1   7      233.27      376.46      7.45 o
   2   1   7      774.05      900.60     11.42 o
   3   1   7      257.24      328.42      7.53 o
   4   1   7       30.72       30.34      4.00 o
   5   1   7     1467.74     1435.96     15.45 o
   6   1   7     4190.60     4159.58     32.16 o
   7   1   7      136.90      156.43      7.39 o
   8   1   7       50.47       43.92      5.68 o
   9   1   7        3.69       -2.72      4.93 o
  10   1   7       30.76       28.91      5.38 o
  11   1   7      461.76      474.27     12.97 o
  12   1   7       64.45       50.22      6.93 o
  13   1   7       36.77       45.55      9.16 o
  14   1   7       62.19      101.93     13.98 o
 -20   2   7      202.00      274.56     20.28 o
 -19   2   7      143.16      129.16     12.68 o
 -18   2   7       84.24       99.40     11.03 o
 -17   2   7       90.35      114.94     10.79 o
 -16   2   7      343.09      343.12     15.28 o
 -15   2   7      165.75      154.63      9.36 o
 -14   2   7      965.17      911.97     18.51 o
 -13   2   7      105.81       86.32     11.49 o
 -12   2   7      196.02      182.58      9.35 o
 -11   2   7      107.01      125.33      7.80 o
 -10   2   7      379.98      382.50     11.12 o
  -9   2   7      391.00      345.61      9.45 o
  -8   2   7     1092.90     1032.48     14.35 o
  -7   2   7        0.56       10.94      3.59 o
  -6   2   7      573.32      536.43      8.10 o
  -5   2   7       42.07       63.76      4.42 o
  -4   2   7      696.94      709.95     10.75 o
  -3   2   7       55.34       61.75      3.98 o
  -2   2   7      886.18      875.36     11.72 o
  -1   2   7      828.79      865.09     11.49 o
   0   2   7      219.49      249.12     13.32 o
   1   2   7      587.13      616.94     10.77 o
   2   2   7      104.13       93.87      4.94 o
   3   2   7      378.54      388.17     10.69 o
   4   2   7       43.78       44.40      6.28 o
   5   2   7      299.82      307.78      9.70 o
   6   2   7     3738.34     3633.75     47.33 o
   7   2   7      230.90      245.50     12.42 o
   8   2   7       76.17       85.75      8.48 o
   9   2   7       24.34       24.30      7.01 o
  10   2   7      339.08      326.46     11.29 o
  11   2   7       36.01       34.33      5.91 o
  12   2   7      436.77      446.31     15.05 o
  13   2   7        5.23       15.26      6.79 o
  14   2   7       46.44       54.66      8.33 o
 -19   3   7       65.44       70.85     16.48 o
 -18   3   7       12.90       28.19     12.23 o
 -17   3   7       94.32       92.91     15.95 o
 -16   3   7      192.01      189.06     12.18 o
 -15   3   7      656.61      658.37     19.44 o
 -14   3   7      120.32      122.00     10.05 o
 -13   3   7        3.75       -6.21      5.58 o
 -12   3   7      649.05      614.63     14.27 o
 -11   3   7      124.55      121.68      7.05 o
 -10   3   7      625.20      637.78     12.40 o
  -9   3   7      246.68      285.10      8.77 o
  -8   3   7       61.72       43.70      6.08 o
  -7   3   7        2.67        8.11      3.98 o
  -6   3   7     3266.85     3281.26     30.96 o
  -5   3   7       23.80       26.82      3.91 o
  -4   3   7      648.91      624.29     10.42 o
  -3   3   7       24.99       20.46      3.64 o
  -2   3   7     1253.03     1164.19     36.22 o
  -1   3   7      105.26      128.19      6.92 o
   0   3   7     1792.87     1731.75     29.78 o
   1   3   7        2.53       -0.18      4.81 o
   2   3   7      457.91      490.96     14.41 o
   3   3   7        7.05        8.04      6.80 o
   4   3   7      227.59      219.77     11.49 o
   5   3   7      123.11      121.80     10.38 o
   6   3   7     1521.90     1434.85     23.87 o
   7   3   7       57.97       52.15      7.48 o
   8   3   7      573.29      542.16     15.32 o
   9   3   7        0.03       -0.37      6.90 o
  10   3   7       13.90       25.17      6.53 o
  11   3   7        0.06       -7.38      6.85 o
  12   3   7      328.03      267.49     13.74 o
  13   3   7      185.71      204.51     11.22 o
 -18   4   7       35.49       48.08     12.44 o
 -17   4   7       13.58        8.32      6.53 o
 -16   4   7      242.70      266.90     12.30 o
 -15   4   7        3.07        9.84      6.21 o
 -14   4   7      358.91      339.34     14.57 o
 -13   4   7      191.31      190.41     13.66 o
 -12   4   7      137.42      109.75      8.12 o
 -11   4   7      113.65      104.82      7.59 o
 -10   4   7       84.40       86.41      7.54 o
  -9   4   7      114.29      119.15      7.68 o
  -8   4   7      767.39      730.71     13.34 o
  -7   4   7      100.56      106.78      6.33 o
  -6   4   7      241.44      217.63      7.95 o
  -5   4   7      235.48      225.17      6.89 o
  -4   4   7      144.19      133.67      5.62 o
  -3   4   7      152.96      150.81      9.58 o
  -2   4   7      884.97      825.87     15.43 o
  -1   4   7       31.23       21.34      5.93 o
   0   4   7        6.39        1.70      6.75 o
   1   4   7      175.13      158.50     17.43 o
   2   4   7      748.07      759.81     19.13 o
   3   4   7        3.36        2.55      7.47 o
   4   4   7      581.02      546.62     17.00 o
   5   4   7       20.00       21.07      7.92 o
   6   4   7      147.59      152.14     15.17 o
   7   4   7       19.68        4.22      8.90 o
   8   4   7      821.66      800.05     21.52 o
   9   4   7       43.61       36.95      7.14 o
  10   4   7      160.75      153.81     10.92 o
  11   4   7       10.73        4.58      7.22 o
  12   4   7      482.15      482.95     20.11 o
 -17   5   7       24.13       41.14     11.71 o
 -16   5   7      379.57      373.70     16.97 o
 -15   5   7       33.32       32.41     14.77 o
 -14   5   7       83.19       94.02      7.82 o
 -13   5   7       55.66       50.67      6.63 o
 -12   5   7       60.49       60.92      7.52 o
 -11   5   7      173.15      188.54      8.72 o
 -10   5   7      543.76      516.17     12.35 o
  -9   5   7      137.30      132.02      7.73 o
  -8   5   7      166.46      171.28      7.95 o
  -7   5   7      345.79      348.86     11.95 o
  -6   5   7      294.07      281.98     10.96 o
  -5   5   7      713.17      697.76     15.23 o
  -4   5   7      307.23      330.60     11.69 o
  -3   5   7       83.92       86.71      9.06 o
  -2   5   7       33.98       47.31     11.45 o
  -1   5   7      668.58      651.59     19.68 o
   0   5   7      610.46      592.37     18.16 o
   1   5   7      192.86      204.22     12.14 o
   2   5   7       40.02       42.01      9.02 o
   3   5   7      625.11      618.09     18.75 o
   4   5   7      192.07      207.85     12.86 o
   5   5   7      194.21      185.37     12.40 o
   6   5   7      237.60      222.64     18.87 o
   7   5   7       38.72       28.54     11.17 o
   8   5   7       75.27       69.85      8.25 o
   9   5   7      476.16      434.38     32.25 o
  10   5   7       64.42       34.89     12.98 o
  11   5   7       44.48       40.21      9.96 o
 -16   6   7       23.10       33.15     10.38 o
 -15   6   7       22.38       24.50     11.31 o
 -14   6   7        1.44       16.02      7.54 o
 -13   6   7      305.40      336.12     13.35 o
 -12   6   7       38.45       46.17      8.07 o
 -11   6   7      326.98      321.61     11.23 o
 -10   6   7       54.27       67.11      6.79 o
  -9   6   7       91.03       99.14      9.79 o
  -8   6   7      185.38      195.63     11.67 o
  -7   6   7      150.49      148.80     10.72 o
  -6   6   7      134.80      150.82     10.94 o
  -5   6   7      142.36      141.52     14.02 o
  -4   6   7      455.60      464.76     32.11 o
  -3   6   7      278.27      273.17     13.32 o
  -2   6   7       51.54       74.54      9.42 o
  -1   6   7        9.50       26.71      8.23 o
   0   6   7      679.77      664.84     19.06 o
   1   6   7       47.35       42.37      8.78 o
   2   6   7       47.88       47.61      9.16 o
   3   6   7      318.37      330.32     15.13 o
   4   6   7       12.78       15.19      8.81 o
   5   6   7        1.30        8.54      8.31 o
   6   6   7        0.18        0.02      7.79 o
   7   6   7       52.97       59.52      8.41 o
   8   6   7      101.02       97.95     15.46 o
   9   6   7      239.54      254.21     20.06 o
  10   6   7        9.64       18.98     11.31 o
 -14   7   7        6.86       14.30     11.33 o
 -13   7   7        0.05        9.19     19.69 o
 -12   7   7        1.14       -6.85      9.08 o
 -11   7   7       81.40       87.27     13.01 o
 -10   7   7        4.56        6.34      9.87 o
  -9   7   7       91.44       66.72     11.89 o
  -8   7   7        0.00      -11.61     18.62 o
  -7   7   7       88.97      106.38     13.77 o
  -6   7   7      112.08      103.99     13.28 o
  -5   7   7       35.97       13.89     10.97 o
  -4   7   7        0.24        4.67     10.36 o
  -3   7   7        5.24       -1.93     10.59 o
  -2   7   7      130.80      143.14     15.02 o
  -1   7   7       21.22        0.80     10.41 o
   0   7   7       11.61        1.78     13.00 o
   1   7   7      157.88      197.12     14.47 o
   2   7   7        1.45        2.89      8.17 o
   3   7   7        7.98       -1.28      8.47 o
   4   7   7       66.26       60.09     10.62 o
   5   7   7      142.16      148.50     10.81 o
   6   7   7       74.14       62.14      9.13 o
   7   7   7       59.78       53.84     10.93 o
   8   7   7      108.52       98.92     16.70 o
 -11   8   7       22.64       13.27     17.12 o
 -10   8   7       33.44       31.68     18.41 o
  -9   8   7       79.86       50.09     18.41 o
  -8   8   7      284.30      280.85     26.54 o
  -7   8   7      194.53      196.08     23.97 o
  -6   8   7      118.59      114.31     19.69 o
  -5   8   7      127.98      110.03     20.12 o
  -4   8   7       33.86       29.56     12.96 o
  -3   8   7       13.25       21.24     12.34 o
  -2   8   7      281.06      295.09     20.66 o
  -1   8   7      931.87      957.55     41.96 o
   0   8   7      373.98      325.95     30.40 o
   1   8   7       61.39       56.72     13.65 o
   2   8   7       62.17       48.67     13.78 o
   3   8   7      141.77      149.21     10.90 o
   4   8   7       10.56        8.42      7.97 o
   5   8   7       26.85       22.43     10.13 o
  -5   9   7      152.45      165.26     25.69 o
  -4   9   7       27.35       36.39     18.41 o
  -3   9   7      129.58      144.71     22.26 o
  -2   9   7       76.36       95.04     21.41 o
  -1   9   7       26.21       46.24     18.41 o
 -20   0   8       80.34      118.30     15.14 o
 -18   0   8        9.26        8.38      9.42 o
 -16   0   8     1859.60     1836.54     44.52 o
 -14   0   8        0.38       -1.41      8.35 o
 -12   0   8      606.15      631.28     20.43 o
 -10   0   8      916.37      877.17     22.52 o
  -8   0   8      997.02      962.79     16.18 o
  -6   0   8      505.81      509.58     15.36 o
  -4   0   8       28.61       16.33      4.33 o
  -2   0   8     6444.58     7416.16     75.22 o
   0   0   8     2026.79     2377.98     38.09 o
   2   0   8        0.08        2.14      4.46 o
   4   0   8     9710.71     9636.36    179.88 o
   6   0   8      352.26      342.00     11.99 o
   8   0   8       81.50       87.60     11.86 o
  10   0   8      773.53      730.43     19.64 o
  12   0   8      173.56      187.95     20.98 o
 -20   1   8        4.39        6.70     10.53 o
 -19   1   8        7.89       -4.40      7.81 o
 -18   1   8      240.85      253.18     18.41 o
 -17   1   8      416.11      410.34     14.61 o
 -16   1   8      211.81      215.60     11.12 o
 -15   1   8      213.78      217.80     10.43 o
 -14   1   8      189.43      196.51      9.95 o
 -13   1   8      425.76      409.42     12.76 o
 -12   1   8      124.53      132.21      8.13 o
 -11   1   8      281.41      261.65     10.08 o
 -10   1   8      269.74      251.51      7.86 o
  -9   1   8      120.52      130.77      5.82 o
  -8   1   8        4.35        0.42      2.98 o
  -7   1   8     3832.65     4252.48     45.41 o
  -6   1   8       77.94       73.86      3.90 o
  -5   1   8       13.55       10.02      3.52 o
  -4   1   8       97.84       92.50      4.21 o
  -3   1   8      232.33      233.54      6.23 o
  -2   1   8     5203.65     5337.97     40.19 o
  -1   1   8      143.02      171.28      5.64 o
   0   1   8      111.42      161.69      5.68 o
   1   1   8        4.23        5.09      3.45 o
   2   1   8        8.05       20.89      3.93 o
   3   1   8      260.17      237.34      7.45 o
   4   1   8     2219.29     2184.80     22.00 o
   5   1   8     2699.40     2646.42     49.12 o
   6   1   8      848.51      827.92     13.96 o
   7   1   8     4700.45     4751.85     41.05 o
   8   1   8      247.27      249.93      9.98 o
   9   1   8       47.47       55.61      6.57 o
  10   1   8      247.00      245.41     11.61 o
  11   1   8      557.85      613.51     16.52 o
  12   1   8      234.27      232.16     11.48 o
  13   1   8      873.55      989.47     25.82 o
 -20   2   8      122.07      125.93     21.19 o
 -19   2   8       43.40       47.95     10.13 o
 -18   2   8       45.41       41.18     10.92 o
 -17   2   8     1003.92      996.39     25.12 o
 -16   2   8     1213.62     1211.79     26.68 o
 -15   2   8     3790.68     3759.61     45.15 o
 -14   2   8     1066.22     1020.69     19.90 o
 -13   2   8        0.53       -0.80      5.51 o
 -12   2   8      222.10      245.50     10.41 o
 -11   2   8      227.93      251.86     15.85 o
 -10   2   8      467.46      517.69     11.04 o
  -9   2   8     1612.34     1589.55     19.34 o
  -8   2   8      341.99      334.55      8.77 o
  -7   2   8      264.99      265.40      6.46 o
  -6   2   8      781.89      735.92     10.04 o
  -5   2   8      176.58      178.00      5.41 o
  -4   2   8      131.55       93.67      5.08 o
  -3   2   8     1344.08     1355.96     16.99 o
  -2   2   8        3.48       12.43      3.39 o
  -1   2   8       84.79      101.68      6.70 o
   0   2   8      426.61      433.17      8.66 o
   1   2   8      613.68      567.51     26.99 o
   2   2   8      491.65      515.38     14.78 o
   3   2   8      658.68      666.06     17.16 o
   4   2   8       98.45       94.25      7.38 o
   5   2   8      412.10      401.14     15.10 o
   6   2   8      325.34      316.86     12.22 o
   7   2   8       20.94       10.42      6.73 o
   8   2   8       33.93       39.62      8.03 o
   9   2   8        1.01       -2.97      6.55 o
  10   2   8      197.11      208.66     11.40 o
  11   2   8      345.41      370.30     14.36 o
  12   2   8        1.49       -2.52     10.23 o
  13   2   8      105.80      149.41     10.36 o
 -19   3   8       22.43       37.64     10.39 o
 -18   3   8        1.15       15.73     10.57 o
 -17   3   8      100.58       84.11     10.26 o
 -16   3   8       43.81       45.29      8.72 o
 -15   3   8      191.91      221.33     13.52 o
 -14   3   8        0.87        2.02      7.90 o
 -13   3   8      309.24      299.78     17.28 o
 -12   3   8      188.49      177.92      8.13 o
 -11   3   8       41.14       35.33      5.68 o
 -10   3   8        9.66        7.67      4.84 o
  -9   3   8      321.45      313.72      9.32 o
  -8   3   8      257.46      312.46      9.13 o
  -7   3   8     1432.05     1390.69     17.93 o
  -6   3   8       40.60       32.96      4.53 o
  -5   3   8       55.69       47.63      4.73 o
  -4   3   8       45.66       35.57      4.33 o
  -3   3   8      865.15      815.56     12.22 o
  -2   3   8      136.25      141.76      8.53 o
  -1   3   8     2194.70     2228.09     32.42 o
   0   3   8      399.66      420.84     11.44 o
   1   3   8      177.28      182.12      8.58 o
   2   3   8      195.05      198.23     11.04 o
   3   3   8      813.10      732.21     18.67 o
   4   3   8       19.26       14.26      7.55 o
   5   3   8      425.06      419.64     25.31 o
   6   3   8      253.44      250.83     13.04 o
   7   3   8       28.60       14.19      7.29 o
   8   3   8       70.73       83.72      8.86 o
   9   3   8      478.00      453.46     17.55 o
  10   3   8        1.77        2.52      5.88 o
  11   3   8       62.67       61.96     12.33 o
  12   3   8       88.11       88.10     13.84 o
 -18   4   8       31.30       38.54      9.58 o
 -17   4   8       35.71       33.90      8.78 o
 -16   4   8       22.80       32.45      8.44 o
 -15   4   8      401.27      424.18     21.27 o
 -14   4   8        3.14        0.80      6.59 o
 -13   4   8      478.62      440.22     12.97 o
 -12   4   8      139.16      140.24      8.60 o
 -11   4   8      319.85      293.41     11.02 o
 -10   4   8       15.02        9.57      5.53 o
  -9   4   8     1240.37     1192.41     25.57 o
  -8   4   8      214.98      217.23      8.65 o
  -7   4   8      107.22      109.88      6.74 o
  -6   4   8       90.18       96.58      6.31 o
  -5   4   8     1115.70     1112.97     15.81 o
  -4   4   8       37.87       33.91      6.58 o
  -3   4   8      514.45      436.83     33.02 o
  -2   4   8       36.72       33.91      6.71 o
  -1   4   8      112.06      142.08     18.78 o
   0   4   8       59.25       80.94     14.13 o
   1   4   8      804.05      747.38     19.71 o
   2   4   8       36.16       19.28      9.99 o
   3   4   8       35.08       48.52      9.17 o
   4   4   8       23.24       27.55     11.67 o
   5   4   8      420.38      396.08     15.62 o
   6   4   8       12.70        9.27     10.56 o
   7   4   8      345.44      341.75     20.36 o
   8   4   8       10.44        9.36      8.37 o
   9   4   8       89.17       71.49      9.39 o
  10   4   8       93.53       96.25     16.00 o
  11   4   8      227.62      217.46     21.50 o
 -17   5   8      446.64      508.27     21.72 o
 -16   5   8       35.66       55.58      9.68 o
 -15   5   8       45.82       84.21      9.73 o
 -14   5   8      128.53      151.12     10.40 o
 -13   5   8      182.90      202.30      9.61 o
 -12   5   8      155.30      183.98      9.07 o
 -11   5   8      180.13      210.85      9.11 o
 -10   5   8      100.54      117.25      7.32 o
  -9   5   8        3.21        3.56      4.73 o
  -8   5   8        7.00       17.68      5.10 o
  -7   5   8      146.35      145.83     10.46 o
  -6   5   8      190.08      207.85      9.90 o
  -5   5   8      370.96      383.34     12.61 o
  -4   5   8       79.65       66.39      7.83 o
  -3   5   8      259.08      265.04     18.17 o
  -2   5   8      933.87      950.08     22.36 o
  -1   5   8       45.72       38.40      8.78 o
   0   5   8        9.58        5.84      7.96 o
   1   5   8       20.01       13.11      8.10 o
   2   5   8      314.71      326.59     14.81 o
   3   5   8      297.87      291.87     14.47 o
   4   5   8      286.66      272.37     14.03 o
   5   5   8        0.20        1.08      7.60 o
   6   5   8       97.30       95.16     11.53 o
   7   5   8      269.12      274.72     15.09 o
   8   5   8       31.74       41.91      9.80 o
   9   5   8        7.25       -0.64     12.97 o
  10   5   8        5.22       -1.63      8.36 o
 -16   6   8       13.49        7.13     10.02 o
 -15   6   8        0.05        5.57     10.75 o
 -14   6   8      124.25      155.06     10.79 o
 -13   6   8       12.81       20.20     11.37 o
 -12   6   8        0.65        0.55      5.15 o
 -11   6   8        0.85        4.44      7.53 o
 -10   6   8      168.86      175.53     11.78 o
  -9   6   8       28.41       23.37      8.06 o
  -8   6   8      161.56      162.07     11.36 o
  -7   6   8       24.56       23.07      7.90 o
  -6   6   8        4.71       -2.29      9.63 o
  -5   6   8      112.54      114.10     12.80 o
  -4   6   8      125.17      131.32     10.35 o
  -3   6   8      113.44      123.89     10.81 o
  -2   6   8        8.13       -8.80      7.43 o
  -1   6   8       25.98       20.01      8.38 o
   0   6   8      259.45      270.23     24.34 o
   1   6   8       22.57        4.99      8.22 o
   2   6   8       11.26        5.22      7.97 o
   3   6   8       39.55       26.32      8.75 o
   4   6   8      219.78      210.80     13.91 o
   5   6   8        1.37       -8.60      8.36 o
   6   6   8      602.48      582.59     39.84 o
   7   6   8       92.54       86.59      9.39 o
   8   6   8       32.94       37.89     11.15 o
   9   6   8       48.19       44.08     12.45 o
 -14   7   8       34.39       30.40     17.98 o
 -13   7   8        0.15       -6.14     10.24 o
 -12   7   8      188.21      208.52     22.05 o
 -11   7   8        5.68        6.33     10.36 o
 -10   7   8      441.15      400.60     20.86 o
  -9   7   8       81.67       71.98     13.15 o
  -8   7   8      762.02      734.00     26.63 o
  -7   7   8      135.55      118.54     14.66 o
  -6   7   8       38.07       43.21     11.73 o
  -5   7   8      126.75      123.43     14.87 o
  -4   7   8       48.80       23.45     12.04 o
  -3   7   8       41.89       -4.25     17.12 o
  -2   7   8       50.28       30.15     16.05 o
  -1   7   8      444.35      434.44     17.42 o
   0   7   8      227.43      263.93     14.82 o
   1   7   8        2.35        0.60      8.63 o
   2   7   8       12.65       18.94      9.43 o
   3   7   8       65.07       62.21     11.07 o
   4   7   8       11.85       11.99      9.55 o
   5   7   8      138.82      137.56     13.18 o
   6   7   8       29.36       24.01      8.54 o
   7   7   8        1.06        6.60     11.09 o
 -10   8   8      212.58      214.49     25.69 o
  -9   8   8        0.97       10.27     17.12 o
  -8   8   8      973.63      839.12     43.24 o
  -7   8   8      109.96       65.50     19.27 o
  -6   8   8       52.06       54.37     18.41 o
  -5   8   8       58.26       60.56     13.35 o
  -4   8   8      103.90      118.89     24.19 o
  -3   8   8      115.89      151.65     17.01 o
  -2   8   8      273.47      271.81     49.66 o
  -1   8   8        5.84       -4.02     11.32 o
   0   8   8      291.76      339.43     54.16 o
   1   8   8       75.97       87.58     16.70 o
   2   8   8       20.52       18.35     13.76 o
   3   8   8        9.82       10.11      8.14 o
   4   8   8       49.77       62.69     10.90 o
 -19   0   9        1.23        2.47     10.14 o
 -17   0   9      174.75      202.17     15.74 o
 -15   0   9      172.57      195.82     14.68 o
 -13   0   9      364.31      354.95     17.09 o
 -11   0   9      408.64      350.19     15.71 o
  -9   0   9        9.91       23.61      5.12 o
  -7   0   9     1125.02     1135.77     18.74 o
  -5   0   9      595.32      596.89     13.14 o
  -3   0   9      378.05      460.10     11.79 o
  -1   0   9      245.43      231.99      9.58 o
   1   0   9      196.42      212.20     10.96 o
   3   0   9     1693.26     1626.20     26.42 o
   5   0   9     1827.56     1810.23     40.03 o
   7   0   9      303.72      343.59     17.36 o
   9   0   9      769.78      770.12     25.41 o
  11   0   9      331.52      302.68     25.26 o
 -20   1   9       13.48        8.32     10.85 o
 -19   1   9       53.04       57.44      8.88 o
 -18   1   9       35.72       30.36      7.67 o
 -17   1   9       39.94       30.82      7.33 o
 -16   1   9       40.91       46.28      7.70 o
 -15   1   9      999.60      971.32     19.90 o
 -14   1   9       60.66       66.37      7.31 o
 -13   1   9      176.84      158.10      9.20 o
 -12   1   9      124.34      143.35     10.88 o
 -11   1   9      463.55      427.24     12.48 o
 -10   1   9        0.81       -2.90      4.03 o
  -9   1   9     2354.72     2314.97     26.60 o
  -8   1   9      522.52      504.62      9.73 o
  -7   1   9      215.72      196.80      5.97 o
  -6   1   9       49.00       49.46      3.83 o
  -5   1   9      930.63      859.14     12.02 o
  -4   1   9     1630.75     1576.83     16.44 o
  -3   1   9     2466.88     2595.36     23.23 o
  -2   1   9       59.86       36.09      4.44 o
  -1   1   9     2083.27     2227.37     21.11 o
   0   1   9      762.38      841.57     11.91 o
   1   1   9      520.90      483.04      9.39 o
   2   1   9      373.01      353.91      8.44 o
   3   1   9     3747.30     3712.52     34.14 o
   4   1   9     1249.77     1257.75     18.36 o
   5   1   9     4634.18     4640.87     49.92 o
   6   1   9     1864.85     1884.45     26.22 o
   7   1   9      105.77      106.10      7.86 o
   8   1   9      278.73      297.20     11.47 o
   9   1   9      217.87      223.12     14.55 o
  10   1   9       18.23       22.49      8.03 o
  11   1   9      900.01      903.13     20.46 o
  12   1   9      348.94      347.65     14.26 o
 -20   2   9        0.56        7.02     11.28 o
 -19   2   9        3.59       11.62      8.15 o
 -18   2   9       52.54       39.94     17.13 o
 -17   2   9      784.26      765.02     22.04 o
 -16   2   9      275.75      288.80     12.50 o
 -15   2   9      269.30      249.52     16.00 o
 -14   2   9        2.03        4.03      5.88 o
 -13   2   9      288.80      273.12     11.05 o
 -12   2   9        0.17       -8.11      5.41 o
 -11   2   9        8.55        5.51      3.87 o
 -10   2   9     2253.27     2339.39     26.09 o
  -9   2   9      364.16      381.11      9.87 o
  -8   2   9      153.47      182.99      7.24 o
  -7   2   9      435.12      435.52      8.29 o
  -6   2   9       28.93       26.88      3.52 o
  -5   2   9      409.82      400.67      9.18 o
  -4   2   9      705.05      776.66     11.08 o
  -3   2   9     2583.51     2673.29     26.54 o
  -2   2   9      771.64      805.91     12.44 o
  -1   2   9      209.39      159.92      6.31 o
   0   2   9      224.02      201.42     12.36 o
   1   2   9       66.78       52.78      6.88 o
   2   2   9      178.05      179.56     11.48 o
   3   2   9     1109.20     1059.40     22.40 o
   4   2   9      200.34      218.15     11.83 o
   5   2   9      315.43      302.66     13.88 o
   6   2   9      265.11      279.34     11.40 o
   7   2   9        1.88        1.27      5.92 o
   8   2   9      218.52      218.86     10.96 o
   9   2   9      208.17      196.99     14.99 o
  10   2   9      268.27      275.03     12.61 o
  11   2   9       32.84       36.90     11.28 o
  12   2   9       12.53       28.91      9.16 o
 -19   3   9        7.47       17.56      9.30 o
 -18   3   9      240.95      286.52     15.72 o
 -17   3   9      164.29      183.62     13.18 o
 -16   3   9      116.50      129.08     11.27 o
 -15   3   9      104.50      119.91     10.45 o
 -14   3   9      595.96      609.77     18.44 o
 -13   3   9        4.97        4.79      6.16 o
 -12   3   9      157.74      164.20      8.08 o
 -11   3   9       74.52       75.05      6.77 o
 -10   3   9       16.12       27.14      5.33 o
  -9   3   9      244.16      248.43      9.58 o
  -8   3   9      654.36      667.63     12.59 o
  -7   3   9        6.99        6.73      4.53 o
  -6   3   9        2.55        4.40      5.00 o
  -5   3   9        0.68       -1.69      4.67 o
  -4   3   9     1772.82     1701.72     20.06 o
  -3   3   9       81.97       66.75      7.10 o
  -2   3   9      333.49      327.40     11.21 o
  -1   3   9       32.79       24.70      8.19 o
   0   3   9      340.89      322.79     13.29 o
   1   3   9      316.37      327.32     13.60 o
   2   3   9      560.21      566.68     17.23 o
   3   3   9      406.89      399.82     27.36 o
   4   3   9      673.55      653.81     18.66 o
   5   3   9      131.87      137.80     11.08 o
   6   3   9      512.01      460.41     17.01 o
   7   3   9      189.15      180.96     12.28 o
   8   3   9       28.73       23.82      8.87 o
   9   3   9       30.65       27.82      8.99 o
  10   3   9       50.05       59.03      7.18 o
  11   3   9       26.97       18.45     10.63 o
 -18   4   9      376.37      403.19     15.93 o
 -17   4   9     1297.66     1402.83     31.38 o
 -16   4   9      967.19      979.64     25.03 o
 -15   4   9        1.98        8.62      7.96 o
 -14   4   9       59.67       64.54      9.16 o
 -13   4   9      160.34      167.18      9.53 o
 -12   4   9       75.32       87.82      7.78 o
 -11   4   9        7.79        3.59      5.35 o
 -10   4   9      228.86      239.67      9.10 o
  -9   4   9       96.97      107.57      9.52 o
  -8   4   9        0.09        4.68      5.10 o
  -7   4   9       97.06      118.81      7.08 o
  -6   4   9      644.01      658.17     15.16 o
  -5   4   9      222.11      235.30     14.89 o
  -4   4   9      204.43      203.29      9.78 o
  -3   4   9        6.70        3.06      6.35 o
  -2   4   9      701.98      732.62     16.13 o
  -1   4   9      435.05      394.95     15.12 o
   0   4   9      248.69      210.49     12.26 o
   1   4   9       37.78       33.42      9.18 o
   2   4   9      139.25      133.72     10.81 o
   3   4   9      168.51      157.45     11.52 o
   4   4   9      554.35      548.00     23.11 o
   5   4   9      113.45      113.49     11.29 o
   6   4   9        2.93        4.12      7.94 o
   7   4   9       10.03        6.08      8.27 o
   8   4   9      317.02      294.91     15.48 o
   9   4   9       22.56       23.86      9.73 o
  10   4   9      100.41      113.58     20.01 o
  11   4   9        0.00       -5.13      8.50 o
 -17   5   9      134.85      188.72     14.15 o
 -16   5   9        6.14        9.90      7.16 o
 -15   5   9       42.64       35.84      7.53 o
 -14   5   9      297.35      317.09     11.47 o
 -13   5   9       11.64       12.68      5.73 o
 -12   5   9       23.02       29.21      6.30 o
 -11   5   9      230.85      242.97      9.52 o
 -10   5   9       59.40       73.69      6.55 o
  -9   5   9      112.10      111.38      9.80 o
  -8   5   9      355.32      354.86     14.54 o
  -7   5   9       37.51       42.12      7.13 o
  -6   5   9        8.96        4.45      6.51 o
  -5   5   9      511.70      517.46     14.36 o
  -4   5   9      143.17      161.72     11.49 o
  -3   5   9      326.07      348.59     15.22 o
  -2   5   9      679.79      694.49     19.51 o
  -1   5   9      105.57       95.05     10.19 o
   0   5   9        6.63        4.94      8.21 o
   1   5   9      373.74      378.61     16.20 o
   2   5   9       20.89       17.60      8.36 o
   3   5   9       16.13       14.34      8.33 o
   4   5   9        5.58        4.86     10.13 o
   5   5   9       62.71       62.05     10.51 o
   6   5   9      156.00      135.87     12.21 o
   7   5   9      113.75      121.84     12.15 o
   8   5   9       19.04       16.38      9.37 o
   9   5   9       12.83       -0.30      7.97 o
 -15   6   9       76.22       94.85     11.52 o
 -14   6   9       13.79       21.43      7.56 o
 -13   6   9       21.24       18.76      8.45 o
 -12   6   9        0.94       -3.38     13.63 o
 -11   6   9      879.97      871.16     22.82 o
 -10   6   9      164.76      118.02     10.70 o
  -9   6   9       39.31       48.47      8.89 o
  -8   6   9        0.19       -6.20      8.23 o
  -7   6   9      336.19      329.33     19.69 o
  -6   6   9       31.97       32.09     10.41 o
  -5   6   9      248.77      242.11     16.97 o
  -4   6   9       24.96       27.36      8.50 o
  -3   6   9       62.99       65.31      9.53 o
  -2   6   9       72.57       84.28     10.48 o
  -1   6   9        9.90       15.42      8.13 o
   0   6   9      194.76      197.42     12.69 o
   1   6   9       71.96       76.29     10.83 o
   2   6   9       64.98       69.31     10.49 o
   3   6   9      134.27      132.83     16.83 o
   4   6   9       16.44       17.37      9.16 o
   5   6   9       10.93        7.99      8.98 o
   6   6   9       35.78       38.48     10.37 o
   7   6   9       95.57      108.83     12.60 o
   8   6   9       86.95       97.02     15.18 o
 -13   7   9       95.77      134.23     40.67 o
 -12   7   9       75.04       65.51     13.32 o
 -11   7   9        1.36       -8.69     25.69 o
 -10   7   9        8.61       16.36     18.62 o
  -9   7   9      613.38      623.88     25.28 o
  -8   7   9      563.08      533.46     30.61 o
  -7   7   9       18.91       -1.92     28.04 o
  -6   7   9      439.85      384.34     21.47 o
  -5   7   9       12.56       -5.21     10.06 o
  -4   7   9       48.85       48.08     20.34 o
  -3   7   9     2404.35     2333.90     50.15 o
  -2   7   9     1222.69     1159.67     35.53 o
  -1   7   9     1215.11     1167.18     27.57 o
   0   7   9      438.22      399.60     17.70 o
   1   7   9      204.26      217.06     17.56 o
   2   7   9       35.25       30.68     16.01 o
   3   7   9       18.27       14.68     10.47 o
   4   7   9        0.03        0.96      9.23 o
   5   7   9       94.18       89.79     12.84 o
   6   7   9        9.89       10.04      9.33 o
 -10   8   9       14.85       11.99     17.12 o
  -9   8   9        1.71       14.98     16.70 o
  -8   8   9       35.66        5.14     16.27 o
  -7   8   9       60.91       51.93     13.17 o
  -6   8   9       23.59       16.41     11.76 o
  -5   8   9       20.09        6.15     11.58 o
  -4   8   9        0.05       -8.97     11.48 o
  -3   8   9      333.09      351.49     22.06 o
  -2   8   9       83.00       52.24     13.88 o
  -1   8   9       19.74       31.39     21.41 o
   0   8   9      159.06      145.28     23.33 o
   1   8   9       12.48       18.66     13.45 o
   2   8   9       95.36       89.40     12.61 o
 -20   0  10        4.34       -5.48     12.84 o
 -18   0  10      732.94      739.25     27.67 o
 -16   0  10       25.58       28.58     10.11 o
 -14   0  10       24.29       25.55     13.06 o
 -12   0  10      535.62      520.14     32.75 o
 -10   0  10       52.55       70.09      9.75 o
  -8   0  10      570.12      607.70     14.05 o
  -6   0  10      183.11      188.96      8.86 o
  -4   0  10      647.26      695.99     15.18 o
  -2   0  10     1286.83     1374.24     22.56 o
   0   0  10       69.93       79.72      7.28 o
   2   0  10      782.73      740.66     17.49 o
   4   0  10     1216.23     1191.76     27.78 o
   6   0  10       17.50       27.72      9.05 o
   8   0  10     1261.76     1275.23     32.68 o
  10   0  10      111.51       71.92     16.70 o
  12   0  10      220.83      216.20     24.83 o
 -20   1  10       65.12       77.38     28.90 o
 -19   1  10      137.56      152.69     12.01 o
 -18   1  10       54.50       60.21     12.24 o
 -17   1  10      158.50      171.57     19.74 o
 -16   1  10      508.93      488.83     18.44 o
 -15   1  10        8.62       -6.15      5.46 o
 -14   1  10       82.98       68.34      7.36 o
 -13   1  10       17.26       10.08      5.93 o
 -12   1  10      422.14      373.14     13.96 o
 -11   1  10      409.83      364.67     11.88 o
 -10   1  10     1601.24     1555.84     19.74 o
  -9   1  10      116.36      126.09      7.67 o
  -8   1  10      293.72      306.28      8.83 o
  -7   1  10      873.57      803.66     11.51 o
  -6   1  10     1475.18     1332.44     17.34 o
  -5   1  10      700.10      646.60     10.32 o
  -4   1  10     1209.05     1186.60     14.39 o
  -3   1  10       90.14      102.47      5.19 o
  -2   1  10      422.92      382.00      8.48 o
  -1   1  10     1918.02     1945.22     20.07 o
   0   1  10      230.45      222.60      7.55 o
   1   1  10      653.72      607.44     11.10 o
   2   1  10      651.81      664.81     13.40 o
   3   1  10      113.38      113.80      7.38 o
   4   1  10     1683.50     1699.33     22.67 o
   5   1  10       42.30       37.76      6.41 o
   6   1  10       11.40        5.05      5.93 o
   7   1  10       32.13       33.21      7.23 o
   8   1  10       80.42       71.03      8.40 o
   9   1  10       65.84       77.42     12.09 o
  10   1  10     1446.97     1504.67     35.68 o
  11   1  10      537.46      575.99     20.64 o
  12   1  10       51.45       77.81     13.61 o
 -20   2  10      118.38      113.35     16.14 o
 -19   2  10      195.41      232.01     18.76 o
 -18   2  10      245.49      232.92     14.82 o
 -17   2  10       26.16       16.68      8.27 o
 -16   2  10       13.96       17.34      6.52 o
 -15   2  10       54.56       59.30      8.28 o
 -14   2  10      840.01      804.52     18.35 o
 -13   2  10      247.73      226.53     10.48 o
 -12   2  10      487.09      525.68     14.42 o
 -11   2  10       21.94       18.67      6.43 o
 -10   2  10      216.52      205.78      8.20 o
  -9   2  10        4.28        1.61      4.41 o
  -8   2  10      815.28      807.66     18.56 o
  -7   2  10      251.93      233.82      6.96 o
  -6   2  10       30.24       28.19      6.24 o
  -5   2  10        8.41        5.26      3.77 o
  -4   2  10      600.36      628.09     10.37 o
  -3   2  10       25.53       51.67      4.41 o
  -2   2  10        8.57       19.09      4.37 o
  -1   2  10       75.24       88.99      6.22 o
   0   2  10       86.15      112.61      6.81 o
   1   2  10     1402.76     1358.52     18.94 o
   2   2  10     2901.94     2780.19     29.98 o
   3   2  10     1350.06     1300.63     19.49 o
   4   2  10      236.81      270.77     11.51 o
   5   2  10        3.01        1.62      5.95 o
   6   2  10      583.81      563.65     21.70 o
   7   2  10      498.51      482.87     14.87 o
   8   2  10      238.31      249.39     12.61 o
   9   2  10       21.32       30.50      7.55 o
  10   2  10       28.57       34.25      8.05 o
  11   2  10      234.94      238.23     12.62 o
 -19   3  10      122.87      155.09     20.91 o
 -18   3  10       14.96        5.50      8.30 o
 -17   3  10      435.84      423.36     17.63 o
 -16   3  10       35.25       43.40      9.73 o
 -15   3  10       17.36       24.67      7.67 o
 -14   3  10       37.67       31.19      6.99 o
 -13   3  10      212.05      215.18     10.61 o
 -12   3  10       46.48       31.93      5.59 o
 -11   3  10        4.18        6.20      4.90 o
 -10   3  10        1.86       -2.95      4.96 o
  -9   3  10      396.12      400.87     10.85 o
  -8   3  10      109.98      130.70      7.30 o
  -7   3  10      141.99      161.33      7.68 o
  -6   3  10       72.31       88.21      6.14 o
  -5   3  10      519.83      521.93     11.01 o
  -4   3  10      686.00      736.79     17.11 o
  -3   3  10     1022.40     1114.69     19.47 o
  -2   3  10      645.34      676.61     15.30 o
  -1   3  10       99.18      100.69      8.31 o
   0   3  10       96.00       87.65      9.66 o
   1   3  10      942.29      864.46     28.54 o
   2   3  10      189.91      212.53     15.99 o
   3   3  10     1441.73     1350.16     26.93 o
   4   3  10      137.36      122.83     10.69 o
   5   3  10      217.19      224.58     13.36 o
   6   3  10       18.23       16.16      8.60 o
   7   3  10      129.08      121.83     11.32 o
   8   3  10        4.18        9.98      8.56 o
   9   3  10       29.72       25.29      7.75 o
  10   3  10        8.13       20.11      8.39 o
  11   3  10      193.35      221.07     13.11 o
 -18   4  10      254.92      254.45     16.20 o
 -17   4  10      923.44     1022.42     28.74 o
 -16   4  10      151.64      141.37     12.39 o
 -15   4  10      304.55      327.71     15.29 o
 -14   4  10       55.57       59.11      8.95 o
 -13   4  10        6.90       -0.69      5.35 o
 -12   4  10     1462.89     1397.06     23.17 o
 -11   4  10      323.49      358.75     10.93 o
 -10   4  10      113.81      120.18      7.57 o
  -9   4  10      306.50      315.19     12.96 o
  -8   4  10       37.79       33.12      5.80 o
  -7   4  10       64.52       74.92      8.10 o
  -6   4  10      172.45      158.68     12.05 o
  -5   4  10       35.01       30.20      7.11 o
  -4   4  10      164.01      171.91      9.86 o
  -3   4  10        0.62        2.00      7.13 o
  -2   4  10       48.38       45.19      9.33 o
  -1   4  10       63.50       71.43     13.40 o
   0   4  10      136.07      128.16     11.41 o
   1   4  10        0.27        1.05      7.72 o
   2   4  10      446.20      437.71     16.73 o
   3   4  10      190.28      195.80     14.29 o
   4   4  10        1.48        3.23      7.94 o
   5   4  10      110.75      102.84     11.03 o
   6   4  10      371.06      360.30     16.81 o
   7   4  10       48.24       43.84     10.06 o
   8   4  10      102.40      118.25     12.25 o
   9   4  10        5.19        7.64      9.31 o
  10   4  10      120.49      144.30     13.64 o
 -17   5  10      246.15      301.89     14.42 o
 -16   5  10       57.71       38.38      8.34 o
 -15   5  10      115.34      151.25     10.61 o
 -14   5  10        5.50       12.80      6.16 o
 -13   5  10        0.40       -2.66      5.27 o
 -12   5  10       10.98        7.19      6.22 o
 -11   5  10      390.18      313.90     14.31 o
 -10   5  10     1154.64      996.19     23.42 o
  -9   5  10      439.80      406.10     15.41 o
  -8   5  10      273.53      258.84     11.15 o
  -7   5  10       14.56       13.85      6.69 o
  -6   5  10       45.87       51.79      7.74 o
  -5   5  10      265.48      291.34     26.49 o
  -4   5  10     1156.41     1151.89     25.01 o
  -3   5  10        0.82        7.80     13.00 o
  -2   5  10       66.38       73.89     10.05 o
  -1   5  10        0.60      -12.11      8.07 o
   0   5  10      177.58      156.24     12.09 o
   1   5  10        6.66        7.32      8.03 o
   2   5  10       17.00        8.80      8.92 o
   3   5  10      120.20      140.72     14.56 o
   4   5  10       21.01       21.73      9.07 o
   5   5  10       76.00       75.13     10.72 o
   6   5  10      179.11      186.44     15.99 o
   7   5  10        0.01       -3.55      9.03 o
   8   5  10        7.21       12.44      9.98 o
 -15   6  10      113.89      128.40     15.66 o
 -14   6  10      263.30      298.46     15.65 o
 -13   6  10        0.80       -8.36      7.55 o
 -12   6  10       18.87       16.08     12.57 o
 -11   6  10       50.20       28.52     11.34 o
 -10   6  10      161.31      155.27     12.05 o
  -9   6  10       24.48        7.91      8.73 o
  -8   6  10      470.30      492.96     17.77 o
  -7   6  10       13.72        5.45     10.41 o
  -6   6  10       48.50       36.82     11.50 o
  -5   6  10      291.41      318.21     17.33 o
  -4   6  10     1307.46     1311.41     28.00 o
  -3   6  10        0.20       -2.92      8.01 o
  -2   6  10      607.82      609.10     19.85 o
  -1   6  10       46.01       40.61     11.92 o
   0   6  10      347.99      363.66     16.71 o
   1   6  10        9.67       18.48      9.13 o
   2   6  10      329.29      326.59     19.26 o
   3   6  10      199.00      207.15     14.62 o
   4   6  10        4.25       13.40      9.27 o
   5   6  10        1.77      -13.39      8.92 o
   6   6  10       91.75       75.00     12.43 o
   7   6  10        2.33        7.06     19.27 o
 -13   7  10        5.99      -16.35     10.90 o
 -12   7  10       67.49       84.78     14.38 o
 -11   7  10        4.14       -4.13     23.12 o
 -10   7  10      129.53      148.98     15.73 o
  -9   7  10        1.26        5.70     10.06 o
  -8   7  10        2.53        5.64     12.42 o
  -7   7  10       98.44       98.11     14.49 o
  -6   7  10       30.57       38.16     12.67 o
  -5   7  10       44.27       28.70     24.19 o
  -4   7  10      244.05      233.72     18.51 o
  -3   7  10      445.48      468.17     28.68 o
  -2   7  10      660.65      697.15     21.93 o
  -1   7  10      699.32      738.77     45.17 o
   0   7  10        6.73       -7.31      9.12 o
   1   7  10        0.70       -9.53      9.81 o
   2   7  10       40.84       15.00      9.82 o
   3   7  10      256.85      272.97     16.71 o
   4   7  10     1128.90     1111.90     29.19 o
  -9   8  10       10.44       16.70     18.41 o
  -8   8  10      164.80      190.27     18.60 o
  -7   8  10       18.61        3.11     21.62 o
  -6   8  10      104.74       77.40     14.38 o
  -5   8  10        1.84        4.37     12.37 o
  -4   8  10       37.59       38.24     13.71 o
  -3   8  10        2.52       -4.09     15.63 o
  -2   8  10      118.69      103.32     23.33 o
  -1   8  10       26.49        8.18     13.76 o
   0   8  10       90.09       56.67     18.62 o
   1   8  10        3.74       13.49     12.24 o
 -19   0  11      736.02      726.65     28.90 o
 -17   0  11      138.56      144.05     14.68 o
 -15   0  11      998.28      928.85     56.94 o
 -13   0  11      659.13      654.74     41.53 o
 -11   0  11      157.15      159.72     23.76 o
  -9   0  11      228.57      233.72     11.50 o
  -7   0  11       18.15       20.34      5.49 o
  -5   0  11       53.26       73.36      7.22 o
  -3   0  11      133.03      153.19     10.48 o
  -1   0  11      630.60      700.02     16.65 o
   1   0  11      728.03      721.98     19.82 o
   3   0  11       12.19       13.83      7.68 o
   5   0  11     1127.17     1096.59     29.04 o
   7   0  11       88.29      111.39     12.65 o
   9   0  11       64.00       66.36     17.12 o
  11   0  11      284.08      310.39     28.68 o
 -20   1  11        0.00       -2.35     11.50 o
 -19   1  11      255.83      277.93     14.23 o
 -18   1  11      130.51      146.83     11.00 o
 -17   1  11       63.94       87.25     17.83 o
 -16   1  11       28.46       31.45      7.19 o
 -15   1  11        3.20        1.72      6.15 o
 -14   1  11      191.85      168.55      9.95 o
 -13   1  11      140.96      138.64      9.08 o
 -12   1  11       82.74       87.82      8.31 o
 -11   1  11      503.39      513.96     14.55 o
 -10   1  11      268.75      261.26      9.10 o
  -9   1  11      327.06      326.71     12.56 o
  -8   1  11       89.33       85.28      5.65 o
  -7   1  11     1712.69     1598.43     20.24 o
  -6   1  11      285.53      255.57      8.97 o
  -5   1  11        0.52       -0.08      3.73 o
  -4   1  11      790.23      720.73     11.46 o
  -3   1  11     1503.78     1408.29     16.74 o
  -2   1  11      314.64      273.19      8.23 o
  -1   1  11      496.99      411.95      9.51 o
   0   1  11      166.92      166.70      7.17 o
   1   1  11        7.33        3.13      5.21 o
   2   1  11      437.33      396.62     12.39 o
   3   1  11      185.25      193.49      8.94 o
   4   1  11      552.88      556.11     13.20 o
   5   1  11      278.43      288.12     10.59 o
   6   1  11       92.84       96.49      8.73 o
   7   1  11       16.36       15.63      7.92 o
   8   1  11       38.96       37.31      9.60 o
   9   1  11      237.04      235.60     14.10 o
  10   1  11        3.49      -11.66      7.78 o
  11   1  11       14.23       21.88      8.53 o
 -20   2  11       77.68       69.36     20.55 o
 -19   2  11       15.85       17.76      9.29 o
 -18   2  11       75.96       89.88     14.12 o
 -17   2  11        8.07       16.12      6.94 o
 -16   2  11       79.03       69.32      8.39 o
 -15   2  11       18.25       16.35      6.87 o
 -14   2  11      164.93      172.20     10.12 o
 -13   2  11       18.63       19.02      5.95 o
 -12   2  11       35.50       24.96      6.28 o
 -11   2  11       25.29       20.42      5.47 o
 -10   2  11       89.54       78.97      6.60 o
  -9   2  11      494.92      511.21     15.11 o
  -8   2  11       23.91       29.97      5.23 o
  -7   2  11      106.90      129.00      6.06 o
  -6   2  11      104.74      107.55      6.00 o
  -5   2  11        7.05        5.39      3.88 o
  -4   2  11      603.98      636.37     11.81 o
  -3   2  11       52.20       68.65      6.32 o
  -2   2  11      262.43      273.72      9.76 o
  -1   2  11       68.96       85.38      6.75 o
   0   2  11      612.64      593.56     13.01 o
   1   2  11       13.09        9.50      5.75 o
   2   2  11       27.15       22.27      5.76 o
   3   2  11       47.53       51.40      7.23 o
   4   2  11      175.95      178.28     10.10 o
   5   2  11        7.71        6.15      8.47 o
   6   2  11      619.31      632.07     16.84 o
   7   2  11       71.61       55.72     10.63 o
   8   2  11      318.41      320.54     13.78 o
   9   2  11      170.29      190.63     11.68 o
  10   2  11      167.65      155.80     13.11 o
 -19   3  11      392.19      473.35     26.37 o
 -18   3  11       80.86       32.21     12.94 o
 -17   3  11      411.92      466.57     18.74 o
 -16   3  11        0.11       -2.71      7.11 o
 -15   3  11       14.22       21.86      7.71 o
 -14   3  11      377.18      407.62     13.93 o
 -13   3  11      127.80      116.64      8.82 o
 -12   3  11      989.78      916.73     16.42 o
 -11   3  11        3.49        0.06      5.73 o
 -10   3  11      582.91      531.94     12.68 o
  -9   3  11       60.44       48.37      6.00 o
  -8   3  11      200.32      201.37      9.82 o
  -7   3  11       87.23       97.21      7.92 o
  -6   3  11      119.19      111.34     11.34 o
  -5   3  11     1239.30     1177.50     17.61 o
  -4   3  11      212.79      201.69     10.09 o
  -3   3  11      210.00      203.01     10.40 o
  -2   3  11      121.67      128.07      9.18 o
  -1   3  11       35.91       42.68      7.88 o
   0   3  11       84.31       78.81     16.84 o
   1   3  11      771.57      726.00     20.31 o
   2   3  11     1944.26     1951.86     33.93 o
   3   3  11     2909.53     2862.84     43.50 o
   4   3  11      545.59      539.11     18.51 o
   5   3  11      735.42      708.13     21.34 o
   6   3  11       18.62       23.46      7.41 o
   7   3  11       46.55       39.15      7.90 o
   8   3  11      885.36      881.65     21.48 o
   9   3  11      389.28      458.50     16.48 o
  10   3  11      131.72      161.81     15.32 o
 -18   4  11       98.12      108.83     12.61 o
 -17   4  11       38.22       36.27      9.68 o
 -16   4  11      370.85      386.21     16.92 o
 -15   4  11        9.47        7.20      7.62 o
 -14   4  11       90.14       82.44      9.71 o
 -13   4  11      166.00      163.80      9.55 o
 -12   4  11      531.89      464.82     13.83 o
 -11   4  11      340.67      312.70     10.55 o
 -10   4  11      346.93      363.16     10.99 o
  -9   4  11        5.50       -0.36      6.06 o
  -8   4  11        0.01        1.95      6.20 o
  -7   4  11      146.07      147.40      9.68 o
  -6   4  11     2690.47     2651.06     34.17 o
  -5   4  11      334.08      360.68     13.32 o
  -4   4  11       50.38       41.23      7.99 o
  -3   4  11      116.90      126.81      9.47 o
  -2   4  11       32.58       36.47      9.33 o
  -1   4  11      205.61      217.30     18.91 o
   0   4  11     1626.46     1621.01     30.77 o
   1   4  11     1028.07      991.84     24.15 o
   2   4  11      179.54      162.96     12.43 o
   3   4  11       44.31       38.17      9.35 o
   4   4  11       41.46       54.45      9.98 o
   5   4  11      168.85      171.91     13.19 o
   6   4  11      186.59      192.30     14.03 o
   7   4  11        1.68       -4.10      8.99 o
   8   4  11       29.14       24.04     13.94 o
   9   4  11      151.61      148.35     14.14 o
 -17   5  11      245.63      262.58     13.81 o
 -16   5  11       42.11       48.40     11.31 o
 -15   5  11        0.19        0.18      7.81 o
 -14   5  11       14.53        6.29      7.74 o
 -13   5  11        9.83       13.24      6.45 o
 -12   5  11        0.39        3.07      7.48 o
 -11   5  11      764.41      707.28     20.42 o
 -10   5  11        0.72       -8.08      7.07 o
  -9   5  11      695.80      651.56     19.59 o
  -8   5  11        3.42       -0.02      6.56 o
  -7   5  11      111.22      111.51      9.20 o
  -6   5  11      951.89      946.52     19.58 o
  -5   5  11      915.53      929.25     22.77 o
  -4   5  11     5085.29     5131.16     65.10 o
  -3   5  11     2979.27     2980.76     44.98 o
  -2   5  11      563.96      558.66     18.73 o
  -1   5  11      210.43      213.23     13.60 o
   0   5  11       71.72       59.87     10.47 o
   1   5  11      214.69      228.18     21.69 o
   2   5  11      231.94      227.80     15.03 o
   3   5  11     1270.03     1181.05     28.55 o
   4   5  11       23.72        8.99      9.48 o
   5   5  11       96.36       95.87     12.27 o
   6   5  11        2.96       -5.45      9.51 o
   7   5  11        0.55        0.51      9.42 o
 -15   6  11        1.62        8.30     11.58 o
 -14   6  11      147.41      129.27     16.86 o
 -13   6  11      262.36      267.84     17.52 o
 -12   6  11        0.76       -8.97      7.85 o
 -11   6  11       19.57       34.79      9.39 o
 -10   6  11      123.09      128.52     11.52 o
  -9   6  11       30.30       34.70      9.39 o
  -8   6  11        7.23      -14.26      9.50 o
  -7   6  11        5.89       -2.85     10.44 o
  -6   6  11        5.97       -1.04      8.32 o
  -5   6  11      106.38      111.36     11.28 o
  -4   6  11        6.05       10.63     17.68 o
  -3   6  11       14.57       18.16     13.48 o
  -2   6  11       69.49       61.16     10.83 o
  -1   6  11       46.92       47.00     10.48 o
   0   6  11        2.86        1.07     10.85 o
   1   6  11      455.13      456.81     18.70 o
   2   6  11       37.17       30.81     10.17 o
   3   6  11        9.19        4.66     10.99 o
   4   6  11      144.92      123.92     13.34 o
   5   6  11      255.45      262.56     16.86 o
   6   6  11        0.85      -11.35     11.05 o
 -12   7  11        1.19       -9.84     10.80 o
 -11   7  11       77.15       63.52     22.05 o
 -10   7  11        8.83       13.08     24.62 o
  -9   7  11      114.70      114.79     24.19 o
  -8   7  11        8.45        2.51     11.56 o
  -7   7  11        5.87        8.33     30.61 o
  -6   7  11        1.09       -2.88      9.98 o
  -5   7  11      123.53      125.74     34.25 o
  -4   7  11        0.45       -0.86     20.55 o
  -3   7  11        9.28       11.98      9.43 o
  -2   7  11       14.93       26.00      9.97 o
  -1   7  11       51.74       55.52     11.23 o
   0   7  11        9.50        4.67      9.53 o
   1   7  11        3.83        6.55     12.24 o
   2   7  11       40.90       18.13     21.96 o
   3   7  11      155.26      156.45     16.80 o
  -8   8  11        1.99       -9.48     11.77 o
  -7   8  11       15.84      -24.20     17.12 o
  -6   8  11       10.88       24.12     14.02 o
  -5   8  11      214.55      202.34     40.03 o
  -4   8  11       15.76       29.09     26.33 o
  -3   8  11       53.98       66.73     16.70 o
  -2   8  11        0.86       16.86     17.98 o
  -1   8  11       15.99       12.42     17.55 o
 -20   0  12       27.63       40.24     19.27 o
 -18   0  12       57.15       76.15     13.02 o
 -16   0  12      529.72      520.00     52.44 o
 -14   0  12       98.86      100.99     12.34 o
 -12   0  12       90.13       78.38     11.31 o
 -10   0  12      834.11      800.35     24.86 o
  -8   0  12      413.31      381.74     17.93 o
  -6   0  12      392.19      376.57     12.94 o
  -4   0  12      470.90      467.60     14.32 o
  -2   0  12      927.23      931.16     19.68 o
   0   0  12       26.79       49.49      7.86 o
   2   0  12      161.12      149.69     10.64 o
   4   0  12     1258.66     1279.28     35.32 o
   6   0  12       93.92      103.53     13.10 o
   8   0  12      687.49      703.08     57.37 o
  10   0  12       50.88       92.90     20.55 o
 -20   1  12       19.13      -13.70     12.41 o
 -19   1  12        5.19       -0.90      7.91 o
 -18   1  12       28.38       35.76      8.34 o
 -17   1  12       42.79       31.17      7.84 o
 -16   1  12       72.97       80.55      8.98 o
 -15   1  12      182.18      190.17     10.88 o
 -14   1  12      152.77      159.82     10.08 o
 -13   1  12        0.03        1.79      8.44 o
 -12   1  12        0.01        5.21      5.74 o
 -11   1  12       94.05      106.72      8.44 o
 -10   1  12       84.46       75.69      9.39 o
  -9   1  12      271.14      280.41      9.68 o
  -8   1  12       71.06       73.50      5.37 o
  -7   1  12      728.86      670.66     11.57 o
  -6   1  12      299.00      273.94      8.17 o
  -5   1  12       30.52       28.11      4.70 o
  -4   1  12      843.36      833.51     12.95 o
  -3   1  12        0.13       -5.72      4.11 o
  -2   1  12        4.17        4.34      4.45 o
  -1   1  12       11.55       10.20      5.53 o
   0   1  12      193.11      177.77      8.48 o
   1   1  12      210.53      193.26      8.88 o
   2   1  12      232.71      224.51      9.40 o
   3   1  12        5.15        8.74      5.46 o
   4   1  12      240.09      229.65      9.82 o
   5   1  12       28.33       25.06      6.39 o
   6   1  12        0.96       11.93      7.49 o
   7   1  12      162.36      171.30     12.48 o
   8   1  12       21.67       16.48      8.50 o
   9   1  12        0.69       -2.94      8.21 o
  10   1  12        0.09        9.88      9.53 o
 -19   2  12        3.13       10.06      9.06 o
 -18   2  12       18.06       12.98      7.79 o
 -17   2  12      217.63      240.90     12.47 o
 -16   2  12       17.27       16.09      7.04 o
 -15   2  12      433.20      379.01     14.19 o
 -14   2  12      177.92      156.93     12.61 o
 -13   2  12      457.03      413.99     15.26 o
 -12   2  12        2.11        2.03      5.92 o
 -11   2  12      117.39      123.18      8.83 o
 -10   2  12        0.87        3.27      4.98 o
  -9   2  12       39.17       40.35      6.15 o
  -8   2  12       23.92       26.84      6.31 o
  -7   2  12       79.13       87.22      6.72 o
  -6   2  12      225.27      220.35      7.69 o
  -5   2  12       35.23       37.48      4.82 o
  -4   2  12      194.68      214.88      8.96 o
  -3   2  12      176.56      194.29     12.01 o
  -2   2  12        1.55       -1.75      5.38 o
  -1   2  12      224.23      214.04     10.40 o
   0   2  12       96.17      106.19      7.84 o
   1   2  12      124.56      129.68      8.82 o
   2   2  12      108.09      113.06      7.77 o
   3   2  12     1215.35     1166.36     21.91 o
   4   2  12       29.61       23.54      6.96 o
   5   2  12       82.39       92.27      8.97 o
   6   2  12        1.63        6.71      6.69 o
   7   2  12      360.78      379.93     14.72 o
   8   2  12       22.33       43.25     14.13 o
   9   2  12      151.59      143.28     16.58 o
 -19   3  12      163.73      187.51     18.31 o
 -18   3  12       18.26       23.44      9.12 o
 -17   3  12        1.23        1.73      8.88 o
 -16   3  12       33.21       29.99      8.88 o
 -15   3  12      133.92      146.95     10.22 o
 -14   3  12       14.50        2.29      6.42 o
 -13   3  12     1112.48      974.78     20.36 o
 -12   3  12      105.61       69.41      7.49 o
 -11   3  12     2355.83     2093.57     26.19 o
 -10   3  12      265.00      256.04      9.58 o
  -9   3  12      616.30      634.19     13.84 o
  -8   3  12      432.51      426.43     11.55 o
  -7   3  12     1524.19     1484.60     24.46 o
  -6   3  12     2105.62     2124.38     26.50 o
  -5   3  12     5420.20     5188.60     47.78 o
  -4   3  12     1221.47     1249.47     19.20 o
  -3   3  12      403.98      441.23     12.00 o
  -2   3  12       10.53        4.80      5.57 o
  -1   3  12      284.03      264.86     10.10 o
   0   3  12       15.22       19.97     10.73 o
   1   3  12      345.17      333.07     12.58 o
   2   3  12        0.77       -2.86      6.30 o
   3   3  12      497.92      469.94     16.19 o
   4   3  12        0.96       -6.26      6.33 o
   5   3  12       38.73       32.69      7.94 o
   6   3  12       25.09       45.90      8.38 o
   7   3  12      748.81      803.50     20.54 o
   8   3  12       16.88       25.77      8.38 o
   9   3  12      635.60      718.58     21.14 o
 -18   4  12       33.24       16.88      9.91 o
 -17   4  12      216.68      232.60     14.98 o
 -16   4  12       77.36       73.52     13.45 o
 -15   4  12        3.11       -5.75      7.02 o
 -14   4  12       29.48       24.47      7.90 o
 -13   4  12      134.56      156.98     11.36 o
 -12   4  12        6.73        9.79      5.54 o
 -11   4  12       85.46       93.43      7.24 o
 -10   4  12        6.12       -2.22      6.36 o
  -9   4  12       15.20       17.51      6.77 o
  -8   4  12        0.23       -8.95      6.14 o
  -7   4  12      342.56      350.01     13.12 o
  -6   4  12      718.79      713.03     17.15 o
  -5   4  12        0.30       -3.23      6.96 o
  -4   4  12       28.27       26.12      7.62 o
  -3   4  12      427.10      391.08     16.00 o
  -2   4  12      235.84      233.68     13.14 o
  -1   4  12      728.65      665.69     20.47 o
   0   4  12       89.56       98.97     14.21 o
   1   4  12      516.02      509.68     18.58 o
   2   4  12      362.93      377.05     16.92 o
   3   4  12      380.66      342.28     20.63 o
   4   4  12       92.62      104.46     13.32 o
   5   4  12      114.44      129.77     12.58 o
   6   4  12      189.82      214.49     25.23 o
   7   4  12      358.99      371.28     15.34 o
   8   4  12        9.70       11.19      8.45 o
 -16   5  12       76.87      114.36     17.17 o
 -15   5  12      346.77      328.26     23.64 o
 -14   5  12       64.01       69.78     12.74 o
 -13   5  12      104.87      109.38     16.90 o
 -12   5  12        3.81        7.80      7.74 o
 -11   5  12        3.04        3.80      7.82 o
 -10   5  12       57.43       63.79      9.45 o
  -9   5  12       17.05       15.88      7.15 o
  -8   5  12       50.50       40.06      8.05 o
  -7   5  12      317.99      305.32     13.05 o
  -6   5  12       93.97       74.42     10.22 o
  -5   5  12      644.85      678.65     22.22 o
  -4   5  12        3.74      -12.22      8.15 o
  -3   5  12       53.17       66.53     10.18 o
  -2   5  12        8.32        1.27      8.67 o
  -1   5  12       80.67       62.07     10.51 o
   0   5  12      669.37      711.62     22.42 o
   1   5  12     4097.44     4007.51     57.85 o
   2   5  12        7.02        6.76     13.85 o
   3   5  12     1086.09     1072.65     41.83 o
   4   5  12        1.33       -0.11     10.47 o
   5   5  12       27.95       39.11     11.12 o
   6   5  12      347.53      342.13     25.69 o
 -15   6  12      103.59       64.55     14.38 o
 -14   6  12      107.03       93.73     11.65 o
 -13   6  12       14.59       18.43      9.53 o
 -12   6  12      357.04      336.62     16.63 o
 -11   6  12      228.77      216.93     14.96 o
 -10   6  12       21.72       12.54      8.67 o
  -9   6  12        1.11       -7.82     19.48 o
  -8   6  12      153.75      153.26     15.91 o
  -7   6  12      994.89      981.54     31.41 o
  -6   6  12       35.64       22.21      9.13 o
  -5   6  12        0.37        7.38      8.51 o
  -4   6  12       16.49        1.30     11.61 o
  -3   6  12       37.53       32.82      9.89 o
  -2   6  12       81.30      106.64     12.12 o
  -1   6  12      228.21      233.91     15.06 o
   0   6  12       26.92       22.94      9.68 o
   1   6  12       81.03       77.86     11.52 o
   2   6  12       15.25       15.11     10.16 o
   3   6  12       31.61       26.59     10.31 o
   4   6  12       82.13       96.54     13.65 o
 -12   7  12       28.69        4.35     22.05 o
 -11   7  12       16.96        9.91     12.24 o
 -10   7  12       71.46       39.61     20.12 o
  -9   7  12      103.70      103.42     15.54 o
  -8   7  12       26.74        8.15     13.27 o
  -7   7  12        7.60        3.01     14.34 o
  -6   7  12        6.29       24.38     12.40 o
  -5   7  12       23.70       18.82     12.34 o
  -4   7  12       73.93       71.82     26.33 o
  -3   7  12      200.61      229.07     26.45 o
  -2   7  12        8.77       17.54     10.70 o
  -1   7  12        0.11       -4.31      9.68 o
   0   7  12       68.46       79.96     21.52 o
   1   7  12       80.70       92.47     14.68 o
   2   7  12       86.65      110.01     17.55 o
 -19   0  13      172.98      201.44     19.27 o
 -17   0  13       67.91       77.62     13.70 o
 -15   0  13      242.93      233.84     16.94 o
 -13   0  13       50.56       65.89     26.12 o
 -11   0  13        0.01        1.93     10.70 o
  -9   0  13      115.22      122.10     13.49 o
  -7   0  13       21.53       28.83      6.97 o
  -5   0  13      220.60      244.45     19.07 o
  -3   0  13        0.43       10.69      6.71 o
  -1   0  13      562.97      585.45     17.18 o
   1   0  13     1357.11     1233.09     54.16 o
   3   0  13        5.20       19.50      9.74 o
   5   0  13      728.70      784.16     46.02 o
   7   0  13       59.63       50.75     12.43 o
   9   0  13      123.78      157.12     23.12 o
 -20   1  13      131.76      155.61     18.74 o
 -19   1  13        1.77        9.47      9.08 o
 -18   1  13        0.12        5.49     11.04 o
 -17   1  13      242.71      249.31     12.94 o
 -16   1  13        0.03        0.32      6.35 o
 -15   1  13      144.97      124.99      9.90 o
 -14   1  13      809.62      666.19     17.37 o
 -13   1  13      935.58      833.98     18.88 o
 -12   1  13      668.25      618.49     16.03 o
 -11   1  13       41.68       46.10      8.16 o
 -10   1  13       23.26       40.55      8.47 o
  -9   1  13      285.51      299.64     10.38 o
  -8   1  13      200.14      200.36      8.66 o
  -7   1  13      662.24      655.04     12.36 o
  -6   1  13       36.53       41.85      5.30 o
  -5   1  13      334.76      344.56      9.47 o
  -4   1  13        8.15       10.61      5.39 o
  -3   1  13       37.78       35.58      5.42 o
  -2   1  13       75.89       62.67      6.92 o
  -1   1  13      113.64      147.58      8.40 o
   0   1  13       88.08       53.51      6.63 o
   1   1  13      240.10      200.14      9.10 o
   2   1  13       21.01       12.41      5.94 o
   3   1  13      165.32      184.71      9.49 o
   4   1  13       63.32       57.60      8.14 o
   5   1  13       90.56      121.33     11.15 o
   6   1  13       71.62       80.80     10.33 o
   7   1  13       81.94       86.57     11.01 o
   8   1  13       20.58       26.00      9.50 o
   9   1  13       82.44       64.08     11.48 o
 -19   2  13       19.98       24.59     10.19 o
 -18   2  13      536.88      558.66     18.97 o
 -17   2  13       23.21       18.38      8.10 o
 -16   2  13       18.07       21.63      7.44 o
 -15   2  13       17.21       11.97      6.78 o
 -14   2  13      447.80      419.60     14.67 o
 -13   2  13       15.46       12.93      6.25 o
 -12   2  13       48.90       54.19      7.47 o
 -11   2  13        2.58       -6.89      5.39 o
 -10   2  13      101.21      115.74      7.50 o
  -9   2  13      930.87      934.81     16.68 o
  -8   2  13     1720.94     1716.91     22.96 o
  -7   2  13      235.13      243.79      8.36 o
  -6   2  13        8.94       10.12      5.32 o
  -5   2  13      449.74      453.18     12.10 o
  -4   2  13      936.05      958.97     16.86 o
  -3   2  13      297.29      283.48     10.53 o
  -2   2  13       50.17       46.62      8.15 o
  -1   2  13        0.00       -1.44      5.42 o
   0   2  13      122.18      116.89      7.83 o
   1   2  13      142.52      152.29      8.53 o
   2   2  13      363.48      367.23     13.35 o
   3   2  13      185.54      199.22     12.42 o
   4   2  13       35.97       28.64      7.37 o
   5   2  13       69.26       72.30      9.09 o
   6   2  13      337.75      364.45     14.52 o
   7   2  13       74.72       91.08     11.36 o
   8   2  13      230.44      266.28     15.92 o
 -18   3  13       35.56       25.88      9.73 o
 -17   3  13        0.55        6.93      9.77 o
 -16   3  13      285.68      310.17     16.09 o
 -15   3  13       49.52       46.94      8.08 o
 -14   3  13       33.55       38.67      7.54 o
 -13   3  13        2.53        9.94      6.32 o
 -12   3  13      249.74      251.02     11.34 o
 -11   3  13        7.76        9.96      6.28 o
 -10   3  13       50.31       51.58      6.37 o
  -9   3  13       77.19       82.70     12.46 o
  -8   3  13       37.96       41.98      7.58 o
  -7   3  13      618.72      597.89     16.28 o
  -6   3  13     4337.55     4217.56     66.16 o
  -5   3  13      830.98      815.23     15.86 o
  -4   3  13      408.05      399.49     14.95 o
  -3   3  13        0.31       -1.51      5.22 o
  -2   3  13       24.69       25.77      7.03 o
  -1   3  13      425.68      393.40     13.44 o
   0   3  13     2447.57     2181.48     31.75 o
   1   3  13      748.89      655.33     17.10 o
   2   3  13       93.31       69.69     13.22 o
   3   3  13        2.37       15.63      7.25 o
   4   3  13      111.88      114.86     10.06 o
   5   3  13       32.72       35.26      8.24 o
   6   3  13       84.47       75.14      9.61 o
   7   3  13        0.04        9.42      7.91 o
 -17   4  13      143.45      162.09     19.23 o
 -16   4  13       32.11       48.06      9.77 o
 -15   4  13       48.76       56.34     11.36 o
 -14   4  13      118.56      121.80     10.90 o
 -13   4  13        3.09        5.53      6.41 o
 -12   4  13      249.37      261.23     13.72 o
 -11   4  13        1.38        0.64      6.76 o
 -10   4  13        4.76       10.43      6.87 o
  -9   4  13        1.83        5.98      6.61 o
  -8   4  13      227.48      227.86     11.37 o
  -7   4  13      190.37      190.47     10.73 o
  -6   4  13      229.16      216.38     11.49 o
  -5   4  13      320.17      356.08     11.51 o
  -4   4  13        0.37       -2.89      7.17 o
  -3   4  13        0.01       -1.78      7.74 o
  -2   4  13      385.36      409.67     17.14 o
  -1   4  13       46.59       33.13      9.23 o
   0   4  13       77.95       79.60     10.99 o
   1   4  13      336.92      325.46     16.30 o
   2   4  13      336.23      328.03     16.61 o
   3   4  13      177.99      180.42     17.72 o
   4   4  13      185.48      216.40     23.16 o
   5   4  13       57.75       60.42     10.71 o
   6   4  13      164.58      161.03     12.13 o
 -16   5  13       35.62        7.30     12.06 o
 -15   5  13       88.81      118.41     37.67 o
 -14   5  13       39.79       34.81     11.46 o
 -13   5  13      173.69      174.08     13.04 o
 -12   5  13      313.95      303.98     24.12 o
 -11   5  13      357.10      342.81     24.25 o
 -10   5  13       11.50       21.31      7.74 o
  -9   5  13       17.01        2.40      7.11 o
  -8   5  13       51.92       53.51      8.76 o
  -7   5  13       46.50       34.30      8.24 o
  -6   5  13       43.56       57.04     10.16 o
  -5   5  13      382.69      404.29     21.12 o
  -4   5  13        6.55        1.06      8.56 o
  -3   5  13        1.03        1.68      8.40 o
  -2   5  13       90.57       77.19     11.02 o
  -1   5  13      186.43      192.70     17.47 o
   0   5  13      454.03      459.32     19.73 o
   1   5  13      207.42      193.50     14.58 o
   2   5  13      335.31      371.12     21.21 o
   3   5  13       35.29       30.89     10.40 o
   4   5  13       45.67       52.05     11.74 o
   5   5  13      178.92      195.77     15.55 o
 -14   6  13      181.48      179.85     14.72 o
 -13   6  13       27.34       30.03     10.37 o
 -12   6  13       30.87       41.10     11.40 o
 -11   6  13        0.83       10.23      9.43 o
 -10   6  13      116.12       95.25     23.97 o
  -9   6  13      112.59      131.73     25.26 o
  -8   6  13      105.73       91.71     14.14 o
  -7   6  13        2.48       12.87      8.94 o
  -6   6  13       70.67       68.59     10.99 o
  -5   6  13        1.66       16.91     11.15 o
  -4   6  13       17.62       16.95      9.53 o
  -3   6  13      499.21      518.76     19.97 o
  -2   6  13      710.08      739.22     26.91 o
  -1   6  13      817.59      759.80     24.15 o
   0   6  13      492.15      496.39     22.35 o
   1   6  13       15.89        7.48     10.47 o
   2   6  13        0.89        2.21     10.59 o
   3   6  13       38.27       45.38     14.53 o
 -11   7  13      129.29      117.20     34.25 o
 -10   7  13        0.29      -20.04     28.90 o
  -9   7  13       65.20       71.87     16.05 o
  -8   7  13        4.66       -9.29     11.89 o
  -7   7  13      701.40      705.12     39.39 o
  -6   7  13       16.14       -8.31     12.34 o
  -5   7  13       31.57       26.70     24.19 o
  -4   7  13       16.43        5.82      9.89 o
  -3   7  13        9.70        3.85     12.01 o
  -2   7  13      112.57       79.03     12.82 o
  -1   7  13      402.13      397.59     23.31 o
   0   7  13       36.68       43.97     13.71 o
 -18   0  14        0.96       -0.60     10.68 o
 -16   0  14     1488.86     1428.69     52.23 o
 -14   0  14       82.59       70.23     12.51 o
 -12   0  14       69.64       64.30     10.90 o
 -10   0  14     2435.54     2436.65     47.82 o
  -8   0  14       84.16      102.25      9.13 o
  -6   0  14      327.35      334.07     13.75 o
  -4   0  14       69.17       53.30      8.31 o
  -2   0  14      127.97      135.95     10.23 o
   0   0  14      138.47      146.24     13.46 o
   2   0  14       96.74      103.56     12.49 o
   4   0  14      574.84      651.22     25.21 o
   6   0  14       95.38       79.54     13.65 o
   8   0  14       86.66       90.76     19.69 o
 -19   1  14       62.62       82.82     14.45 o
 -18   1  14      109.12      139.93     11.70 o
 -17   1  14        5.09        7.20      7.19 o
 -16   1  14      211.93      194.17     11.90 o
 -15   1  14       20.03       32.71      7.44 o
 -14   1  14     1107.28     1063.59     22.56 o
 -13   1  14      304.98      267.42     11.91 o
 -12   1  14       11.98       14.39      6.26 o
 -11   1  14       23.06       20.73      9.51 o
 -10   1  14        3.31        4.98      6.05 o
  -9   1  14     2141.16     2114.08     27.53 o
  -8   1  14     3092.54     2925.22     32.49 o
  -7   1  14     7886.41     7783.68     60.22 o
  -6   1  14      908.08      830.70     16.81 o
  -5   1  14       50.33       57.45      5.82 o
  -4   1  14       18.87        5.45      5.71 o
  -3   1  14      208.88      176.09      8.87 o
  -2   1  14      918.41      853.14     16.23 o
  -1   1  14      592.30      535.03     13.51 o
   0   1  14       23.41       12.78      5.67 o
   1   1  14       16.28       12.68      6.04 o
   2   1  14      418.96      452.80     13.12 o
   3   1  14       12.22        3.91      6.55 o
   4   1  14      122.76      131.38     11.43 o
   5   1  14       30.20       38.73      9.34 o
   6   1  14      330.49      358.59     17.17 o
   7   1  14       75.40       90.85     11.37 o
 -19   2  14      134.73      113.15     13.71 o
 -18   2  14        5.90       -5.86      7.59 o
 -17   2  14        0.06       -8.21      6.42 o
 -16   2  14       31.25       43.91      8.30 o
 -15   2  14        0.60       -4.07      5.82 o
 -14   2  14       92.41       81.50      8.86 o
 -13   2  14       20.77       18.97      7.35 o
 -12   2  14        2.95       -3.04      5.86 o
 -11   2  14       29.60       44.09      7.24 o
 -10   2  14       31.20       27.03      5.82 o
  -9   2  14       63.16       42.84      6.28 o
  -8   2  14        1.33       -3.07      4.95 o
  -7   2  14      439.36      452.26     12.44 o
  -6   2  14      185.87      206.26      9.58 o
  -5   2  14       43.30       31.64      6.15 o
  -4   2  14      145.35      138.79      8.16 o
  -3   2  14        1.54       -0.31      5.55 o
  -2   2  14      392.07      391.60     12.01 o
  -1   2  14      328.60      301.11     12.06 o
   0   2  14      521.53      473.93     13.12 o
   1   2  14      564.47      533.00     14.05 o
   2   2  14        3.25       12.87      6.94 o
   3   2  14      267.39      278.32     12.84 o
   4   2  14      178.54      171.67     12.24 o
   5   2  14      128.12      128.10     12.12 o
   6   2  14       77.56       72.09     11.12 o
   7   2  14        1.17       -3.35      8.95 o
 -18   3  14        0.45       -2.86      8.61 o
 -17   3  14      110.47      120.18     19.95 o
 -16   3  14       32.93       12.31      7.41 o
 -15   3  14        4.96       -9.41      6.28 o
 -14   3  14       20.41       24.21      7.13 o
 -13   3  14      289.15      305.54     13.22 o
 -12   3  14       12.56       17.71      6.85 o
 -11   3  14      191.45      202.55      9.23 o
 -10   3  14      138.02      140.10     11.00 o
  -9   3  14       61.96       67.57      8.28 o
  -8   3  14       47.65       63.52      8.31 o
  -7   3  14       99.62      110.80      9.43 o
  -6   3  14       77.32       78.28      7.06 o
  -5   3  14        1.81        0.06      5.39 o
  -4   3  14        0.55       -2.92      5.29 o
  -3   3  14       71.98       65.88      7.49 o
  -2   3  14       88.28       78.73      7.39 o
  -1   3  14      180.14      182.99     10.50 o
   0   3  14      146.54      152.38     10.20 o
   1   3  14      354.17      333.05     13.52 o
   2   3  14       67.56       75.22      9.14 o
   3   3  14       21.08       34.60      8.10 o
   4   3  14       44.84       55.08      8.88 o
   5   3  14        5.15       -5.72      7.51 o
   6   3  14       35.39       51.23      9.80 o
 -17   4  14       21.20       24.77     10.78 o
 -16   4  14        6.97       10.09     15.19 o
 -15   4  14      129.03      130.86     12.14 o
 -14   4  14        1.32      -14.34      9.56 o
 -13   4  14       21.08       12.72      9.51 o
 -12   4  14       47.47       52.94      8.47 o
 -11   4  14      113.30      102.12     10.26 o
 -10   4  14        0.91       -7.19      7.13 o
  -9   4  14      298.47      261.08     12.94 o
  -8   4  14        8.87        2.08      7.08 o
  -7   4  14       84.05       83.00      9.10 o
  -6   4  14       23.12        6.48      8.79 o
  -5   4  14      235.27      231.99     10.17 o
  -4   4  14       17.74       18.68      7.66 o
  -3   4  14       52.13       56.11      7.79 o
  -2   4  14      256.61      264.94     12.26 o
  -1   4  14      129.54      142.66     15.04 o
   0   4  14       61.01       81.12      9.15 o
   1   4  14      115.55      132.18     10.66 o
   2   4  14       83.52       71.54     13.72 o
   3   4  14        1.34        7.92      7.91 o
   4   4  14        2.79       -0.10      8.03 o
   5   4  14      161.67      175.49     20.08 o
 -16   5  14       89.79       88.19     23.12 o
 -15   5  14        3.56       15.73     14.56 o
 -14   5  14      240.57      241.67     19.95 o
 -13   5  14       57.49       49.13     16.68 o
 -12   5  14       63.49       73.69     10.60 o
 -11   5  14       23.95       20.43     10.06 o
 -10   5  14       45.45       44.86     12.91 o
  -9   5  14      177.37      170.60     15.32 o
  -8   5  14      302.48      300.46     13.49 o
  -7   5  14       27.00       31.84      9.55 o
  -6   5  14       10.07       -6.15      8.33 o
  -5   5  14        4.36      -11.35      8.22 o
  -4   5  14       76.88       68.57     10.88 o
  -3   5  14        2.19       -4.38      8.98 o
  -2   5  14      109.32      102.83     16.13 o
  -1   5  14       17.44       11.67     10.22 o
   0   5  14      131.42      138.51     21.65 o
   1   5  14       39.83       23.35     10.74 o
   2   5  14      243.47      247.38     17.44 o
   3   5  14       22.19       -0.97     10.13 o
   4   5  14       35.26       64.73     15.27 o
 -13   6  14       17.95       21.43     10.53 o
 -12   6  14       73.52       66.29     11.71 o
 -11   6  14        7.42        1.67      9.40 o
 -10   6  14      232.37      258.97     19.01 o
  -9   6  14        0.07       12.66     17.12 o
  -8   6  14      142.92      163.07     21.19 o
  -7   6  14       25.48       24.71      9.83 o
  -6   6  14      187.04      191.78     14.23 o
  -5   6  14        3.91        5.22      9.49 o
  -4   6  14      201.94      232.42     28.75 o
  -3   6  14        4.48       -5.74     10.03 o
  -2   6  14        0.40      -14.44     20.71 o
  -1   6  14        0.03        5.00      9.88 o
   0   6  14      120.83      117.18     20.76 o
   1   6  14       50.07       54.61     24.19 o
  -9   7  14       97.59       88.19     21.41 o
  -8   7  14      114.81      103.94     17.98 o
  -7   7  14        8.11        4.07     18.84 o
  -6   7  14        1.51       -0.95     12.04 o
  -5   7  14      115.53      101.04     21.83 o
  -4   7  14      164.46      201.90     18.13 o
  -3   7  14      151.57      179.94     18.13 o
 -19   0  15       90.03       78.35     23.55 o
 -17   0  15        5.36       18.25     11.16 o
 -15   0  15       15.13       -5.43      9.19 o
 -13   0  15       88.45       87.85     12.65 o
 -11   0  15      487.60      478.24     20.96 o
  -9   0  15     2171.61     2109.73     43.82 o
  -7   0  15     1450.30     1435.79     29.09 o
  -5   0  15       75.51       75.74     11.90 o
  -3   0  15      950.27      881.29     43.14 o
  -1   0  15     1317.23     1213.18     31.61 o
   1   0  15       52.51       66.04     14.56 o
   3   0  15      464.40      511.23     22.70 o
   5   0  15       98.46      130.32     21.41 o
 -19   1  15      152.32      158.38     19.61 o
 -18   1  15       64.40       80.60     10.21 o
 -17   1  15       53.06       36.16      8.49 o
 -16   1  15      456.83      410.18     15.71 o
 -15   1  15     1198.02     1179.94     24.60 o
 -14   1  15      177.50      155.04     10.70 o
 -13   1  15       43.96       26.90      7.27 o
 -12   1  15        3.08        7.46      6.38 o
 -11   1  15      414.19      393.77     14.00 o
 -10   1  15     1443.47     1477.04     25.45 o
  -9   1  15     3755.90     3713.65     39.00 o
  -8   1  15      235.12      238.49      9.73 o
  -7   1  15      316.94      303.14      9.52 o
  -6   1  15       33.00       43.23      5.46 o
  -5   1  15        0.34       -5.24      5.19 o
  -4   1  15       81.81       97.98      7.48 o
  -3   1  15      719.48      636.67     14.40 o
  -2   1  15     1181.09      999.05     17.93 o
  -1   1  15      506.67      407.28     12.52 o
   0   1  15      510.86      435.18     12.76 o
   1   1  15       86.63      114.66      9.59 o
   2   1  15       37.65       46.71      8.23 o
   3   1  15        5.58        8.10      7.10 o
   4   1  15      404.48      484.04     18.44 o
   5   1  15       62.45       38.71      9.74 o
   6   1  15      145.26      191.32     14.66 o
 -18   2  15      125.84      131.16     14.57 o
 -17   2  15      490.47      457.35     17.28 o
 -16   2  15        3.66       -1.30      6.55 o
 -15   2  15        1.16       -0.92      6.63 o
 -14   2  15        7.43        2.99      6.58 o
 -13   2  15       88.63       91.61     10.56 o
 -12   2  15        4.39        3.77      6.48 o
 -11   2  15      126.17      120.05      9.42 o
 -10   2  15       20.81       11.69      5.61 o
  -9   2  15        0.26       -5.36      4.91 o
  -8   2  15        1.87        1.99      6.55 o
  -7   2  15        7.91       -9.69      6.46 o
  -6   2  15       98.69      102.25      7.60 o
  -5   2  15       39.51       31.72      6.02 o
  -4   2  15       39.47       37.11      6.41 o
  -3   2  15       72.74       96.90      7.93 o
  -2   2  15       62.79       72.27      7.33 o
  -1   2  15      151.27      138.16      9.01 o
   0   2  15      116.74      109.07      8.44 o
   1   2  15       32.85       44.47      8.05 o
   2   2  15       16.60        7.27      6.77 o
   3   2  15      458.05      490.44     16.56 o
   4   2  15       67.54       85.60     11.24 o
   5   2  15        1.06       11.76      8.95 o
   6   2  15       23.46        6.76      9.59 o
 -18   3  15        3.14       20.19     25.47 o
 -17   3  15       26.46       27.82      8.55 o
 -16   3  15       98.08      109.45     10.49 o
 -15   3  15        3.16        3.77     10.38 o
 -14   3  15      132.10      142.55     10.64 o
 -13   3  15      130.79      126.11      9.97 o
 -12   3  15       63.55       61.55     10.97 o
 -11   3  15       94.67       96.15      9.37 o
 -10   3  15       12.34       19.29      7.34 o
  -9   3  15       73.89       79.18      9.34 o
  -8   3  15      178.96      197.61     14.47 o
  -7   3  15       75.65       81.02      9.09 o
  -6   3  15      127.77      133.07      8.24 o
  -5   3  15       28.50       33.15      6.63 o
  -4   3  15       29.10       54.94      7.08 o
  -3   3  15       87.92       88.57      8.04 o
  -2   3  15        3.67       -3.93     11.58 o
  -1   3  15        2.27        5.76      6.86 o
   0   3  15      124.21      149.80     10.78 o
   1   3  15       34.31       19.50      9.26 o
   2   3  15       26.19       37.83     10.44 o
   3   3  15        0.04        5.02      7.47 o
   4   3  15      124.10      150.29     11.60 o
   5   3  15        5.91        6.85     11.99 o
 -16   4  15       74.26       63.45     17.77 o
 -15   4  15       16.44       18.75     25.47 o
 -14   4  15        3.68       -4.94      8.60 o
 -13   4  15       27.13       10.34      9.25 o
 -12   4  15      556.09      553.76     17.20 o
 -11   4  15        5.64        6.54      7.21 o
 -10   4  15        0.01       -3.57      7.07 o
  -9   4  15       39.19       43.04      8.72 o
  -8   4  15      226.30      215.22     11.71 o
  -7   4  15        0.10        0.15      8.16 o
  -6   4  15      308.00      300.60     13.66 o
  -5   4  15        7.37        7.34      6.59 o
  -4   4  15      106.37      120.18      9.82 o
  -3   4  15        7.62       11.81      8.84 o
  -2   4  15      376.07      376.30     14.23 o
  -1   4  15      154.36      160.27     10.85 o
   0   4  15        7.38        5.38      6.70 o
   1   4  15      167.65      171.66     11.63 o
   2   4  15      378.01      359.60     18.54 o
   3   4  15       75.18       68.25     11.49 o
   4   4  15       80.98       83.25     10.46 o
 -15   5  15       50.61       37.67     20.98 o
 -14   5  15        0.83       -5.99     15.84 o
 -13   5  15       84.83       88.11     15.22 o
 -12   5  15        0.24       -0.53      8.44 o
 -11   5  15       28.06       22.98      8.45 o
 -10   5  15      190.14      204.64     12.36 o
  -9   5  15      264.85      291.81     13.61 o
  -8   5  15        0.07       -1.72      8.78 o
  -7   5  15        9.58        1.22      8.81 o
  -6   5  15      229.97      249.48     33.43 o
  -5   5  15       18.77       20.97     10.80 o
  -4   5  15       80.48       73.44     13.35 o
  -3   5  15       18.10       20.80      9.45 o
  -2   5  15       36.36       24.96      8.22 o
  -1   5  15       57.64       50.19     12.11 o
   0   5  15      109.06      105.77     10.60 o
   1   5  15       10.76       18.80     10.01 o
   2   5  15        0.71       11.95     10.51 o
 -12   6  15       20.29       10.19     13.14 o
 -11   6  15       90.39      104.75     15.60 o
 -10   6  15        0.78       -8.15     11.40 o
  -9   6  15      215.50      214.02     18.77 o
  -8   6  15        1.64      -16.54     11.03 o
  -7   6  15      423.88      429.22     26.90 o
  -6   6  15       16.52       20.48     10.38 o
  -5   6  15        7.66        4.39      9.66 o
  -4   6  15        4.27        4.33      9.83 o
  -3   6  15      211.47      250.57     25.66 o
  -2   6  15      199.48      192.48     16.03 o
  -1   6  15      234.50      253.46     42.38 o
 -18   0  16      197.51      208.41     19.12 o
 -16   0  16       98.41       92.61     13.67 o
 -14   0  16        0.98       15.54     10.24 o
 -12   0  16       46.31       36.44     10.61 o
 -10   0  16      190.38      208.84     15.83 o
  -8   0  16       71.47       55.26      8.42 o
  -6   0  16       20.80       17.92      7.38 o
  -4   0  16      732.52      721.54     19.67 o
  -2   0  16      232.59      254.95     17.01 o
   0   0  16      268.33      219.61     16.14 o
   2   0  16      359.96      378.28     20.54 o
   4   0  16       26.92       20.04     11.48 o
 -18   1  16       54.67       43.99      9.51 o
 -17   1  16       92.09      116.81     12.90 o
 -16   1  16      218.40      226.89     13.14 o
 -15   1  16       73.26       86.49      9.80 o
 -14   1  16       70.26       54.68      8.43 o
 -13   1  16        6.11        0.38      6.58 o
 -12   1  16        8.40        2.16      6.19 o
 -11   1  16      477.17      450.17     15.09 o
 -10   1  16     2024.91     1924.71     30.35 o
  -9   1  16     1554.57     1548.28     23.04 o
  -8   1  16      786.31      819.69     16.59 o
  -7   1  16       70.46       56.66      8.50 o
  -6   1  16        0.19        2.72      6.88 o
  -5   1  16      114.56      121.70      9.34 o
  -4   1  16      998.63      913.61     17.62 o
  -3   1  16      989.66      875.65     17.31 o
  -2   1  16      530.09      498.47     13.78 o
  -1   1  16        2.14       -5.34      5.91 o
   0   1  16       48.07       42.36      7.95 o
   1   1  16        1.45        4.17      6.86 o
   2   1  16       41.00       57.07      8.72 o
   3   1  16       37.92       43.16      9.73 o
   4   1  16       19.42        8.41      8.88 o
   5   1  16       23.91       42.57     10.32 o
 -18   2  16       87.02       88.14     12.88 o
 -17   2  16       53.03       44.83      9.08 o
 -16   2  16       51.68       49.92      9.13 o
 -15   2  16        7.65       11.20      7.06 o
 -14   2  16      116.08      116.40     10.44 o
 -13   2  16      483.40      467.23     15.96 o
 -12   2  16      602.69      586.90     17.19 o
 -11   2  16      618.89      629.60     17.53 o
 -10   2  16      473.47      497.12     15.93 o
  -9   2  16      472.67      458.31     20.33 o
  -8   2  16      205.77      183.99     11.26 o
  -7   2  16       12.26       22.47      7.70 o
  -6   2  16        0.96        0.01      5.76 o
  -5   2  16      277.54      260.93     10.74 o
  -4   2  16       40.21       41.66      8.62 o
  -3   2  16      280.56      291.72     11.42 o
  -2   2  16        0.65       -2.68      6.01 o
  -1   2  16       68.60       80.63      8.09 o
   0   2  16        3.26        1.24      7.98 o
   1   2  16      271.02      318.95     14.33 o
   2   2  16       63.44       70.30     10.23 o
   3   2  16       76.78       72.63     10.79 o
   4   2  16        8.11       16.53      9.52 o
 -17   3  16      923.98      973.22     36.63 o
 -16   3  16       75.04       83.61     15.73 o
 -15   3  16        0.45       -7.06      7.04 o
 -14   3  16       22.95       21.07     14.05 o
 -13   3  16        5.74       13.47     13.07 o
 -12   3  16       15.91        5.14      9.41 o
 -11   3  16      616.47      602.70     17.71 o
 -10   3  16      110.63      107.73     10.81 o
  -9   3  16        4.12       -3.43      7.32 o
  -8   3  16        0.81        5.65      7.49 o
  -7   3  16       17.19       27.27      8.14 o
  -6   3  16        1.52      -10.79      7.19 o
  -5   3  16       38.70       32.54      6.96 o
  -4   3  16       85.17       89.93     11.09 o
  -3   3  16        2.11        9.63      6.86 o
  -2   3  16        1.10       -8.61      6.24 o
  -1   3  16      185.92      180.23     11.42 o
   0   3  16       37.18       48.89     14.40 o
   1   3  16       19.68       12.23      7.67 o
   2   3  16        7.32        1.76      7.53 o
   3   3  16      221.37      239.73     18.23 o
 -16   4  16        0.90       42.38     23.12 o
 -15   4  16      138.93      127.96     17.05 o
 -14   4  16       17.50        0.16     11.67 o
 -13   4  16        0.25       -2.30      8.92 o
 -12   4  16       35.85       43.00     10.85 o
 -11   4  16      123.50      122.15     10.94 o
 -10   4  16        0.79       -0.09      8.93 o
  -9   4  16      381.21      409.76     15.84 o
  -8   4  16       14.22       13.87      8.02 o
  -7   4  16       22.06       12.92      8.28 o
  -6   4  16        0.47        0.31      8.71 o
  -5   4  16      479.63      501.10     31.73 o
  -4   4  16       86.72      102.66      9.75 o
  -3   4  16       98.84       91.71      9.72 o
  -2   4  16       17.84       28.89     10.57 o
  -1   4  16       66.10       65.87      9.49 o
   0   4  16       45.86       38.51      8.93 o
   1   4  16      307.39      320.49     15.18 o
   2   4  16        4.50       12.43      8.43 o
 -14   5  16        1.27      -10.70     20.55 o
 -13   5  16       22.75       31.96     14.19 o
 -12   5  16      252.01      333.36     16.83 o
 -11   5  16        1.10       -6.53      7.85 o
 -10   5  16        0.67       -8.86      8.06 o
  -9   5  16        0.76      -10.18      8.57 o
  -8   5  16        1.27       13.78     14.41 o
  -7   5  16      195.94      202.86     14.78 o
  -6   5  16      289.07      286.74     16.63 o
  -5   5  16        9.47       -1.52     12.87 o
  -4   5  16       11.16        5.86     13.69 o
  -3   5  16      140.23      156.33     13.78 o
  -2   5  16       79.33       91.51     10.55 o
  -1   5  16      114.89      116.86     11.08 o
   0   5  16        7.15        2.39      8.46 o
 -10   6  16       83.09       78.77     19.27 o
  -9   6  16        0.05      -21.19     14.13 o
  -8   6  16       23.34       41.21     15.63 o
  -7   6  16       29.94       23.50     13.23 o
  -6   6  16       54.91       68.21     14.38 o
  -5   6  16        6.50       -1.63     12.84 o
  -4   6  16      118.76      130.29     17.18 o
  -3   6  16      118.73      171.93     54.80 o
 -17   0  17       72.57       55.46     13.78 o
 -15   0  17      230.97      248.72     18.92 o
 -13   0  17       53.92       45.33     11.92 o
 -11   0  17      562.34      591.09     52.44 o
  -9   0  17        1.69       -8.69     14.34 o
  -7   0  17       44.84       57.89      8.80 o
  -5   0  17       14.39       24.98     10.37 o
  -3   0  17       52.82       79.44     15.20 o
  -1   0  17       26.17       63.83     12.62 o
   1   0  17      579.79      587.62     25.21 o
   3   0  17       90.25      115.56     15.43 o
 -18   1  17      115.75      131.65     14.53 o
 -17   1  17       26.43       33.37      9.04 o
 -16   1  17       16.71        7.19      7.75 o
 -15   1  17       16.95       18.36      8.14 o
 -14   1  17       32.78       34.78      8.15 o
 -13   1  17       33.35       18.62      7.38 o
 -12   1  17      208.29      178.53     11.40 o
 -11   1  17       38.63       47.91      8.17 o
 -10   1  17       86.34       73.85      8.83 o
  -9   1  17       13.19       20.98      6.17 o
  -8   1  17       52.27       63.26     17.30 o
  -7   1  17        0.45       -6.30      5.53 o
  -6   1  17        9.89        9.43      6.10 o
  -5   1  17       20.83        6.88      6.14 o
  -4   1  17      132.73      119.01      9.08 o
  -3   1  17      314.65      298.33     13.24 o
  -2   1  17       21.92       15.44      7.32 o
  -1   1  17       18.57       16.21      7.34 o
   0   1  17       35.35       37.08      8.25 o
   1   1  17      161.41      217.36     12.47 o
   2   1  17        0.97       -7.71      8.12 o
   3   1  17      108.86      127.87     13.14 o
 -17   2  17       25.71       22.52     12.67 o
 -16   2  17       53.25       54.81      9.51 o
 -15   2  17        1.52        2.04      7.36 o
 -14   2  17        5.50        5.29      7.06 o
 -13   2  17      148.04      143.16     10.90 o
 -12   2  17       56.26       53.49     10.67 o
 -11   2  17      145.97      163.83     13.90 o
 -10   2  17       30.87       37.29      8.34 o
  -9   2  17       25.10        3.87      7.52 o
  -8   2  17        0.92        7.26      7.39 o
  -7   2  17       52.55       56.08      8.76 o
  -6   2  17      900.34      939.00     21.26 o
  -5   2  17      239.22      239.74     10.87 o
  -4   2  17      224.40      235.33     10.76 o
  -3   2  17        5.14       -0.15      6.96 o
  -2   2  17      511.70      472.49     14.79 o
  -1   2  17       68.53       53.57     12.44 o
   0   2  17      284.03      244.86     13.00 o
   1   2  17        0.24        1.59      9.05 o
   2   2  17        9.58       18.06     11.02 o
   3   2  17       97.86      101.27     12.49 o
 -16   3  17       49.92       34.89     16.65 o
 -15   3  17       33.46       32.22     11.49 o
 -14   3  17      152.90      174.69     15.17 o
 -13   3  17      316.14      324.66     17.73 o
 -12   3  17     2056.73     2077.18     76.27 o
 -11   3  17     1344.76     1309.18     31.13 o
 -10   3  17     1633.11     1649.31     44.19 o
  -9   3  17      673.36      672.28     19.19 o
  -8   3  17      190.19      183.16     12.00 o
  -7   3  17      208.04      227.26     14.07 o
  -6   3  17      276.33      285.60     13.87 o
  -5   3  17       64.39       74.83      8.12 o
  -4   3  17      362.06      336.81     16.17 o
  -3   3  17        0.38       -7.90      6.75 o
  -2   3  17       55.23       49.01      8.77 o
  -1   3  17       18.02        9.00      9.52 o
   0   3  17        0.22      -10.73      7.41 o
   1   3  17       13.52       24.47      8.88 o
   2   3  17      274.43      291.36     15.24 o
 -15   4  17       55.94       46.45     16.19 o
 -14   4  17       77.24       63.54     13.03 o
 -13   4  17      201.04      190.06     15.76 o
 -12   4  17      241.40      242.88     16.92 o
 -11   4  17      143.90      164.77     12.15 o
 -10   4  17        8.48        3.46      8.18 o
  -9   4  17       12.08        1.04      9.15 o
  -8   4  17       94.51       88.90     10.16 o
  -7   4  17       46.32       35.52      9.31 o
  -6   4  17       83.99       77.17     11.78 o
  -5   4  17       57.86       45.17     10.85 o
  -4   4  17        6.32        2.65      7.36 o
  -3   4  17        0.06      -10.36      6.91 o
  -2   4  17      187.72      179.93     12.36 o
  -1   4  17        4.17       20.58      8.82 o
   0   4  17      115.37      115.05     11.51 o
 -12   5  17        6.16        8.48     11.14 o
 -11   5  17      241.92      245.72     16.43 o
 -10   5  17        1.23      -13.58      9.05 o
  -9   5  17        0.38       -4.35      9.21 o
  -8   5  17       58.78       62.25     11.80 o
  -7   5  17       15.56       19.16     17.74 o
  -6   5  17       12.92       11.07     10.55 o
  -5   5  17       66.48       64.23     12.22 o
  -4   5  17      289.16      344.97     36.30 o
  -3   5  17      128.49      149.56     12.36 o
  -2   5  17      188.56      227.40     15.16 o
 -16   0  18       90.56       90.94     20.98 o
 -14   0  18      255.86      256.21     34.46 o
 -12   0  18      241.94      266.20     19.03 o
 -10   0  18        0.97       -9.27      8.34 o
  -8   0  18      775.05      773.28     21.17 o
  -6   0  18      275.40      262.60     17.36 o
  -4   0  18      698.61      715.52     26.58 o
  -2   0  18      261.28      244.22     17.92 o
   0   0  18       55.22       46.49     12.85 o
   2   0  18      655.85      698.27     29.02 o
 -17   1  18       35.80       33.32     11.31 o
 -16   1  18      190.03      202.32     17.43 o
 -15   1  18       13.06        4.24      7.13 o
 -14   1  18      265.05      293.83     14.10 o
 -13   1  18       71.56       81.58      9.60 o
 -12   1  18       61.86       56.67      8.61 o
 -11   1  18       32.34       33.30      8.00 o
 -10   1  18      136.90      141.98     21.86 o
  -9   1  18        6.49        7.46      9.13 o
  -8   1  18        0.28       -5.59      6.99 o
  -7   1  18       89.85       97.03      8.23 o
  -6   1  18       95.44       93.80      8.20 o
  -5   1  18        1.67       -8.92      5.94 o
  -4   1  18        0.69        1.02      6.91 o
  -3   1  18        0.00        5.49      7.04 o
  -2   1  18        1.88        4.40      7.22 o
  -1   1  18        6.31        0.79      7.66 o
   0   1  18      137.27      144.09     11.50 o
   1   1  18        0.12        1.68      8.78 o
   2   1  18        4.08        1.17      8.91 o
 -16   2  18       28.03       20.99      8.65 o
 -15   2  18        9.43        1.73      7.63 o
 -14   2  18       22.27       13.31     10.25 o
 -13   2  18      109.06      131.31     17.02 o
 -12   2  18       31.72       12.55     13.69 o
 -11   2  18      123.17      108.87     13.07 o
 -10   2  18      325.94      309.22     16.76 o
  -9   2  18       44.47       36.00      9.33 o
  -8   2  18       14.70        9.37      8.01 o
  -7   2  18      281.50      295.31     14.07 o
  -6   2  18       43.96       41.08      8.47 o
  -5   2  18       11.92       17.27      7.04 o
  -4   2  18        9.48       -6.37      6.17 o
  -3   2  18       99.87      106.37      9.02 o
  -2   2  18       24.76       31.27      8.40 o
  -1   2  18      360.60      369.71     25.17 o
   0   2  18        0.02       -0.27     10.63 o
   1   2  18       51.36       46.72     10.89 o
 -15   3  18        2.04        7.76     14.38 o
 -14   3  18       71.81      121.35     14.41 o
 -13   3  18        3.75       -9.07     16.16 o
 -12   3  18       56.84       33.61     12.06 o
 -11   3  18      130.24      124.59     13.70 o
 -10   3  18      265.89      259.65     13.81 o
  -9   3  18       28.55       36.83      9.25 o
  -8   3  18       55.69       52.81      9.72 o
  -7   3  18       83.66       86.23     10.42 o
  -6   3  18       15.56        8.96      7.86 o
  -5   3  18     1423.02     1392.48     23.81 o
  -4   3  18      314.33      322.78     14.71 o
  -3   3  18        0.83        3.00      7.61 o
  -2   3  18       81.10       71.87      9.88 o
  -1   3  18      158.16      161.68     12.17 o
   0   3  18       47.57       42.66     10.20 o
 -13   4  18      458.31      522.82     29.97 o
 -12   4  18      124.79      141.04     15.15 o
 -11   4  18      138.77      162.72     12.79 o
 -10   4  18       45.94       33.99      9.70 o
  -9   4  18       20.70       13.06      9.06 o
  -8   4  18      201.41      226.24     13.68 o
  -7   4  18      230.90      263.18     16.53 o
  -6   4  18        0.36        3.18     10.19 o
  -5   4  18      118.98      122.18     13.32 o
  -4   4  18        1.70        2.95      8.08 o
  -3   4  18      277.87      334.52     15.14 o
  -2   4  18      109.61      124.89     19.43 o
  -9   5  18        0.09      -13.58     11.79 o
  -8   5  18      140.07      150.24     27.61 o
  -7   5  18       49.42       39.53     19.48 o
  -6   5  18       90.65       92.80     16.09 o
 -15   0  19      342.77      376.58     22.79 o
 -13   0  19      107.09       84.37     14.19 o
 -11   0  19      202.99      251.63     19.02 o
  -9   0  19      809.03      814.72     46.24 o
  -7   0  19       41.78       47.61     12.04 o
  -5   0  19      298.90      285.76     48.16 o
  -3   0  19      224.10      239.58     20.76 o
  -1   0  19       59.84       43.70     13.84 o
 -16   1  19      113.44      134.86     15.04 o
 -15   1  19        1.30      -10.71      7.14 o
 -14   1  19       49.20       60.13      9.48 o
 -13   1  19       88.27       97.34     10.42 o
 -12   1  19        1.53       -6.80      8.47 o
 -11   1  19      187.09      217.10     35.43 o
 -10   1  19      169.52      162.06     13.91 o
  -9   1  19       33.93       19.16     10.17 o
  -8   1  19       21.97       27.90      8.27 o
  -7   1  19      188.22      169.97     11.77 o
  -6   1  19       41.04       39.89      8.98 o
  -5   1  19        4.14        2.47      7.30 o
  -4   1  19        0.03        2.90      7.47 o
  -3   1  19      114.54      107.52     10.57 o
  -2   1  19       10.42       28.77      8.51 o
  -1   1  19       61.88       63.31      9.75 o
   0   1  19        8.01        0.36      8.21 o
 -15   2  19        1.99       -4.53     23.76 o
 -14   2  19      188.99      197.87     16.46 o
 -13   2  19       75.35       70.72     12.82 o
 -12   2  19      147.82      144.26     16.35 o
 -11   2  19        0.70       -8.89      9.05 o
 -10   2  19      203.35      204.41     15.70 o
  -9   2  19       30.45       29.84      9.76 o
  -8   2  19       12.69        4.53      7.96 o
  -7   2  19       12.99        4.97      8.05 o
  -6   2  19        6.26        7.93      6.81 o
  -5   2  19      305.98      302.79     12.58 o
  -4   2  19      160.64      176.25     12.90 o
  -3   2  19        5.51       15.14      7.98 o
  -2   2  19       19.20       -0.42      8.90 o
  -1   2  19        1.08        2.39      9.59 o
 -14   3  19      166.34      204.04     22.00 o
 -13   3  19      336.97      399.02     20.35 o
 -12   3  19       19.36       23.68     15.11 o
 -11   3  19       17.02       10.32     10.88 o
 -10   3  19       36.73       44.17     10.10 o
  -9   3  19       69.13       58.63     10.43 o
  -8   3  19        5.82       12.45      8.64 o
  -7   3  19       60.07       68.56     10.19 o
  -6   3  19       46.69       62.07     13.10 o
  -5   3  19        0.95      -11.59      7.72 o
  -4   3  19        0.13      -10.96      7.54 o
  -3   3  19       61.09       63.08      9.92 o
 -11   4  19       91.66       95.20     13.10 o
 -10   4  19       53.99       63.48     12.96 o
  -9   4  19       83.23       88.26     13.84 o
  -8   4  19       85.82       78.70     12.42 o
  -7   4  19       10.06        8.96     10.54 o
  -6   4  19       53.76       77.66     12.83 o
  -5   4  19      321.77      371.78     23.77 o
 -14   0  20      121.61      132.02     16.93 o
 -12   0  20      508.36      559.04     56.51 o
 -10   0  20       18.32       32.54     20.98 o
  -8   0  20       83.60       94.62     25.26 o
  -6   0  20      238.53      242.43     30.61 o
  -4   0  20       82.00       76.91     14.16 o
 -14   1  20       80.99       98.91     13.80 o
 -13   1  20        0.81      -10.61     10.32 o
 -12   1  20      166.86      176.02     21.88 o
 -11   1  20       11.02        5.35     13.17 o
 -10   1  20       25.83       15.15     10.45 o
  -9   1  20        4.48       -4.11      9.37 o
  -8   1  20      378.39      405.31     16.13 o
  -7   1  20       44.06       46.48     11.14 o
  -6   1  20        9.42       12.64      8.15 o
  -5   1  20       21.84       24.18      8.72 o
  -4   1  20      114.34       93.95     10.75 o
  -3   1  20       45.03       38.37      8.98 o
 -13   2  20       16.49        6.78     11.05 o
 -12   2  20       51.71       63.31     12.91 o
 -11   2  20      375.44      393.37     20.29 o
 -10   2  20      116.82      127.90     14.67 o
  -9   2  20       10.70       11.35      8.89 o
  -8   2  20        1.32      -13.15     12.42 o
  -7   2  20      251.45      278.10     14.79 o
  -6   2  20      126.86      132.21     11.90 o
  -5   2  20       37.74       50.93      8.49 o
  -4   2  20       22.58       28.32      9.06 o
 -10   3  20       21.99       18.96     11.40 o
  -9   3  20      154.17      173.83     13.13 o
  -8   3  20       84.24      108.61     11.88 o
  -7   3  20      186.89      197.84     13.93 o
  -6   3  20       99.82      142.50     14.57 o
 -11   0  21        3.71      -11.56     21.83 o
  -9   0  21        0.90       17.12     20.55 o
  -7   0  21      499.58      578.23     35.32 o
 -11   1  21      125.99      119.30     14.36 o
 -10   1  21      153.45      160.17     15.30 o
  -9   1  21        1.04        2.53     16.91 o
  -8   1  21      124.08      135.26     17.15 o
  -7   1  21        0.33       -0.02     10.83 o
 
